# Supplementary material for: Waveguide coupled III-V photodiodes monolithically integrated on Si
Source: Nat Commun. 2022 Feb 17;13:909. doi: 10.1038/s41467-022-28502-6 (PMC8854727; doi:10.1038/s41467-022-28502-6)
Supplement: Supplementary file 3 — Source Data [file 41467_2022_28502_MOESM3_ESM.xlsx]

## Sheet: Figure 2 EDX linescan
Distance (µm)	Atomic fraction of Au	Atomic fraction of In	Atomic fraction of P	Atomic fraction of Ga	Atomic fraction of As
0	5.6361	0	79.7247	5.7297	0
0.0015	7.679	0	81.3369	10.3515	0
0.0029	4.3176	0	76.9949	11.7064	0
0.0044	8.2496	0.3209	77.6273	12.1377	1.6646
0.0058	9.0212	0	71.983	10.3646	0.2297
0.0073	10.001	0.4181	76.6004	9.4851	0
0.0087	14.0398	0	75.1832	10.2497	0
0.0102	16.5596	0	70.5119	9.1134	0
0.0116	20.0999	0	66.307	6.0029	0
0.0131	25.2027	0	55.7195	9.3514	0
0.0145	34.3689	1.5512	42.9097	9.3043	0
0.016	39.8241	0	46.6985	6.8914	0
0.0174	53.1516	0	29.8105	7.5974	0
0.0189	48.9772	0	35.7669	4.1809	1.4383
0.0203	52.3336	0	30.3786	7.0929	0
0.0218	59.0039	0	31.767	2.97	0
0.0232	67.3979	0	18.3129	4.5513	0
0.0247	56.2675	0	27.7591	5.2984	0.3177
0.0261	64.906	0	15.2619	2.695	1.4941
0.0276	61.4895	0	26.8813	7.3038	0.3803
0.029	60.2699	0	23.0535	5.3258	0
0.0305	78.961	0	7.7467	4.0553	0
0.0319	59.0862	0	24.0444	1.0046	0
0.0334	64.0576	0	14.9423	2.6097	0
0.0348	77.3985	0	7.527	3.2519	0
0.0363	77.6157	0	6.7997	2.5965	0.7825
0.0377	88.6645	0	0	3.622	1.2223
0.0392	80.5785	0	0	2.1039	0
0.0407	72.7149	0	0	2.3856	0
0.0421	82.1496	0	0	2.4693	0
0.0436	86.729	0	0	2.7881	0
0.045	85.2637	0	0	2.5301	0
0.0465	84.6782	0	0	2.9626	0
0.0479	81.6253	0	0	2.2435	0.8673
0.0494	88.4113	0	0	1.3157	0
0.0508	86.5682	0	0	1.0555	0
0.0523	77.4686	0	0	2.7304	0
0.0537	76.2921	0	0	4.0117	0.4904
0.0552	76.5737	0	0	1.199	1.2421
0.0566	78.0278	2.1589	0	1.2865	2.197
0.0581	77.9134	0	0	1.4197	2.7896
0.0595	74.1903	0	0	1.4303	0.3286
0.061	68.76	0	0	3.7299	0.9405
0.0624	67.2218	2.1548	0	0.9819	0.7243
0.0639	68.9362	0	0	2.7789	1.3696
0.0653	65.5236	0.1753	0	5.5875	4.5358
0.0668	65.0907	1.8294	0	4.0476	4.7843
0.0682	61.087	0	0	2.9883	6.3197
0.0697	59.4266	0	0	4.0163	7.7223
0.0711	55.1128	0.6468	0	4.2804	8.3816
0.0726	51.7585	3.185	0	7.1315	8.8123
0.074	48.9016	4.3737	0	5.7951	5.351
0.0755	48.1854	2.8984	0.0998	6.3864	9.3616
0.0769	44.1909	3.4931	0	9.5022	10.4991
0.0784	44.1033	2.33	9.1675	5.949	12.1278
0.0798	41.4888	4.2423	0	10.8035	14.6829
0.0813	39.8344	9.0925	2.551	9.9805	16.7929
0.0828	42.7691	10.6084	0	10.3513	13.1165
0.0842	40.542	7.5612	0	10.1241	15.7844
0.0857	32.2648	5.0705	0	12.8629	17.4011
0.0871	37.3653	6.659	0	9.454	18.7695
0.0886	31.7341	8.5273	0	12.0245	23.2703
0.09	32.0898	8.6477	0	11.6442	17.3564
0.0915	34.7437	5.7602	0	8.8303	19.7262
0.0929	35.6248	6.6039	0	12.5012	18.4338
0.0944	35.1487	8.861	0	14.733	16.5591
0.0958	28.8152	7.7745	0	11.9365	18.3488
0.0973	36.0438	3.648	0	7.9342	23.9045
0.0987	32.6922	8.4163	0	10.06	22.3708
0.1002	27.559	8.0152	0	18.1831	22.3175
0.1016	28.8768	7.6671	0	12.5771	25.0055
0.1031	29.6644	16.1088	0	14.9813	20.7047
0.1045	28.9985	13.108	0	13.7574	23.4895
0.106	28.9281	10.3826	3.4831	17.5281	20.3298
0.1074	29.1802	6.8267	6.516	15.1863	23.8251
0.1089	34.5463	10.2101	0	17.7394	20.7811
0.1103	21.3017	10.506	0	14.9908	28.2762
0.1118	25.8664	13.931	0	11.6494	25.2127
0.1132	26.7234	9.1259	2.3914	15.6781	23.8346
0.1147	24.486	11.3766	0	18.076	24.276
0.1161	20.1828	15.4909	0	17.8157	29.0181
0.1176	23.3145	12.9183	0	20.8482	27.4102
0.119	22.4357	12.173	3.0685	17.2779	27.3865
0.1205	24.9677	11.6452	0	12.4586	29.2542
0.122	21.1264	12.5199	0	13.1822	26.1001
0.1234	25.3669	8.9755	0	19.5263	28.669
0.1249	23.4004	12.165	0	16.3333	28.4265
0.1263	21.392	13.6346	0	18.0185	28.9878
0.1278	20.4544	13.8026	0	16.7353	30.1745
0.1292	18.2814	13.453	1.4331	19.8997	35.5325
0.1307	17.2057	17.1318	0	17.1478	30.4225
0.1321	14.2864	16.3269	4.0674	15.7322	34.097
0.1336	4.0475	11.8215	2.9232	27.5442	35.6447
0.135	5.097	16.4288	0.9213	23.6095	38.514
0.1365	0.5816	18.3982	0.257	27.862	36.3366
0.1379	1.6085	21.0984	4.1491	20.4867	32.3779
0.1394	1.4816	21.0733	0.7299	19.7239	36.923
0.1408	4.8391	20.4291	0.5559	21.9192	40.703
0.1423	1.8355	15.4188	1.4526	23.1539	41.7372
0.1437	0.9163	22.8339	5.5461	20.6283	34.3622
0.1452	0.4191	22.2399	5.4006	28.2588	33.4974
0.1466	1.3331	18.7511	2.6168	22.1273	43.245
0.1481	0.968	18.2681	7.1846	24.4331	32.6023
0.1495	5.2724	14.9335	3.205	21.6554	34.4388
0.151	6.7254	15.3034	3.3149	19.8709	42.7632
0.1524	3.3447	17.9583	3.6461	22.0094	35.7138
0.1539	3.995	17.8447	0	19.5153	38.6011
0.1553	5.4966	18.6094	0.462	23.4608	29.6798
0.1568	5.6343	13.3106	0.4084	23.2838	38.925
0.1582	9.2777	17.6417	0	26.3125	30.4864
0.1597	7.9922	17.2918	0	16.1248	35.9427
0.1612	6.1529	16.7961	0	20.7244	39.2924
0.1626	5.6672	18.9989	0	27.7666	37.2932
0.1641	7.5987	14.2459	0	22.5177	34.0155
0.1655	7.1878	11.8672	3.0511	19.3208	41.5649
0.167	5.6799	20.733	0.0607	21.3618	39.2511
0.1684	4.356	15.7592	0	24.4993	36.4017
0.1699	5.5417	15.6064	2.9877	23.3378	31.7416
0.1713	5.8073	15.397	1.3327	19.0029	39.7888
0.1728	3.5489	24.9618	4.1192	19.9163	33.9262
0.1742	2.6304	17.9119	0	21.3014	35.6423
0.1757	1.6072	15.4011	2.8973	26.1275	36.215
0.1771	0.7421	21.249	2.5551	22.0513	36.3652
0.1786	0	19.4808	0.8703	26.5984	33.0017
0.18	1.3145	18.6377	6.215	19.8195	30.7286
0.1815	1.004	15.586	3.8616	21.9692	39.5206
0.1829	0.503	21.1192	1.5905	16.0967	32.8308
0.1844	0.8451	19.1512	0	19.765	41.162
0.1858	0.6665	20.417	0	20.0717	36.674
0.1873	0.972	19.1407	0.7483	22.8632	38.1048
0.1887	1.3485	16.8654	0.6822	25.1038	37.2149
0.1902	0.6299	22.2637	0	19.6289	45.316
0.1916	0.7523	22.8602	2.941	22.3746	46.4341
0.1931	0.872	23.4139	0	24.9695	37.983
0.1945	0.6469	15.8373	0	34.3339	40.242
0.196	1.1416	20.5793	0	22.7602	44.4751
0.1974	0.2302	25.8433	2.4322	26.5245	34.6332
0.1989	0	27.2367	0	21.5551	39.9109
0.2003	1.6035	19.4819	0.6387	27.5049	36.4354
0.2018	0.8923	22.0822	0	21.1115	39.5069
0.2033	0.1802	21.2318	0.5743	24.6273	39.9941
0.2047	0.5717	25.0058	0	19.4662	42.444
0.2062	1.4831	22.8682	0.2625	26.28	38.7604
0.2076	0.5677	20.1499	1.1029	25.4206	40.9802
0.2091	0	25.7864	0.2142	20.0163	44.0455
0.2105	1.8911	26.1555	0.5743	25.9106	35.8321
0.212	0.4447	19.2262	0	28.7014	43.6404
0.2134	0.2927	27.8635	0	24.1496	39.1934
0.2149	1.0224	23.6507	0	24.0852	42.0627
0.2163	0.3889	25.3962	0	32.1309	36.0653
0.2178	2.2668	24.0538	0	27.0858	43.5131
0.2192	1.6635	21.2235	0.8347	24.3283	43.7723
0.2207	1.6362	24.3995	0	18.3093	48.4
0.2221	0.2888	26.9466	1.9892	23.7361	40.8617
0.2236	0.374	24.584	0.0247	28.1019	42.4011
0.225	0	26.2587	0.7824	21.9367	42.1707
0.2265	0.2565	24.431	0	24.3446	45.8583
0.2279	0.4923	24.7865	0	19.8872	47.0404
0.2294	0	25.4174	3.135	20.3767	43.6738
0.2308	0.8725	29.8353	0	21.8651	43.347
0.2323	0	25.6914	0	32.5236	40.8934
0.2337	1.5484	26.8098	0	27.8738	38.7552
0.2352	0.2989	28.6196	1.0924	22.7627	44.5957
0.2366	0.1542	34.2662	0	24.6367	36.2114
0.2381	0.2532	22.9477	0.9532	24.1169	45.0184
0.2395	0	27.7578	0.8772	23.8208	44.3677
0.241	2.37	30.0922	0.0676	24.5766	42.2576
0.2425	2.1501	28.482	0.1877	22.1665	44.7262
0.2439	0	22.4269	0.1993	25.4901	49.0873
0.2454	0.8465	23.2295	4.0211	24.4534	44.7438
0.2468	0.0902	31.9327	1.6787	23.7191	40.5594
0.2483	0.1447	34.6688	0.8185	25.7923	37.904
0.2497	1.211	22.8327	2.0149	25.5241	46.3223
0.2512	1	25.2622	0	25.7371	45.5467
0.2526	0.0865	25.9553	0	28.016	39.9506
0.2541	0.6052	26.8902	0.6908	24.623	42.0287
0.2555	1.3664	21.8524	2.4869	22.577	43.4185
0.257	0	24.8284	3.5268	23.947	44.902
0.2584	0	26.713	0	21.6811	47.6981
0.2599	0.4503	25.9957	1.9393	25.1798	38.9326
0.2613	0	30.7896	0.2883	27.6657	40.4593
0.2628	1.4989	20.6874	1.3466	27.8604	46.2284
0.2642	0.0475	30.3457	1.3684	19.5644	48.3801
0.2657	1.1979	25.5909	2.8654	27.0264	40.2363
0.2671	0.4962	26.0583	0	24.8173	47.364
0.2686	0	26.8587	0	27.3803	39.8187
0.27	1.4592	25.6136	0.8328	23.7159	47.1772
0.2715	0	32.2109	0	24.5996	38.1468
0.2729	0	27.7669	0	25.2806	46.4635
0.2744	1.7727	27.9297	1.5089	22.9966	43.1443
0.2758	1.1934	25.1077	0	27.269	41.9126
0.2773	0.4299	28.9446	2.5756	25.4279	39.6411
0.2787	1.1379	22.9607	0.6439	25.7471	44.2281
0.2802	0.5735	26.4878	0.3622	22.5335	44.6423
0.2817	0.2265	25.6509	0.9511	24.9929	48.0828
0.2831	0.9712	27.1196	0.1173	24.4658	43.6842
0.2846	0.5742	24.7863	1.1625	29.6557	39.9063
0.286	0.3379	30.3252	0	26.2182	40.7622
0.2875	1.8633	32.0013	0	24.7023	37.9674
0.2889	2.9693	26.7952	0.8232	25.1141	42.9884
0.2904	0.7414	31.6557	1.7608	25.1006	38.0629
0.2918	2.3006	26.8267	1.765	21.6369	41.5834
0.2933	1.0101	28.6898	0	22.3738	40.1912
0.2947	0	29.0735	0	24.4744	46.1147
0.2962	0	29.1313	1.789	23.2346	45.8073
0.2976	0.8105	28.3833	0.7677	23.1187	45.421
0.2991	1.1054	27.9728	0.3264	24.9355	43.9026
0.3005	1.0761	28.772	0.3868	23.1854	42.0861
0.302	1.0321	30.6519	0	18.9335	44.6177
0.3034	0.9972	30.1036	2.1264	22.3949	41.3492
0.3049	1.7473	24.9659	2.3014	24.3872	44.3343
0.3063	0.9665	25.5518	0	21.2253	44.4202
0.3078	1.2209	25.3392	1.3697	24.8806	46.2837
0.3092	1.8231	32.5862	1.8302	21.1313	37.3748
0.3107	1.0718	20.4645	0	27.6151	47.13
0.3121	0.5544	31.2816	0	19.2789	45.6186
0.3136	1.6159	23.3287	0.7826	22.5449	44.9666
0.315	2.4188	27.4393	0	24.5744	44.8631
0.3165	0	32.7816	0	15.7045	48.1466
0.3179	0.673	27.4324	0.2101	21.2397	42.224
0.3194	0.9499	30.6445	3.0395	23.883	38.868
0.3208	0.8464	29.2778	0.1329	18.8939	47.3194
0.3223	0	30.0267	0	18.5254	46.8042
0.3238	0	29.5072	0	19.5045	48.3305
0.3252	0.9993	27.1835	0.2548	18.2194	49.3016
0.3267	0.1285	32.2589	1.475	23.4556	39.8868
0.3281	0.0058	34.3885	0	18.4193	46.6415
0.3296	1.9777	31.2013	1.5099	20.5128	41.8933
0.331	1.4414	27.4717	0.4181	19.3279	45.058
0.3325	0.6073	29.3347	0	19.8831	43.8983
0.3339	0	35.9253	1.7472	22.1362	38.6161
0.3354	0.8972	38.1965	1.9631	21.3839	37.0629
0.3368	0	27.1937	2.0272	22.7197	47.1123
0.3383	0.4943	37.6629	0.3067	17.1296	43.4101
0.3397	1.6156	34.3852	0	17.1425	45.3678
0.3412	1.032	32.4578	3.2773	15.8749	40.7817
0.3426	0	29.9711	0	17.1511	52.0932
0.3441	0.2208	38.7643	2.5162	13.7652	41.8985
0.3455	0.8109	45.8172	0.8803	13.8369	35.4547
0.347	0.1491	36.055	3.3916	13.1938	40.9035
0.3484	0.237	36.1564	2.796	15.6545	43.8528
0.3499	0.9575	35.4459	9.1013	11.6647	37.5922
0.3513	0.7615	43.1671	4.7464	12.4922	36.2102
0.3528	1.6141	39.4702	10.0167	9.8079	31.8042
0.3542	0	33.7204	17.5697	12.1084	30.9424
0.3557	0.046	39.7335	20.4921	11.2061	23.1851
0.3571	0.1224	39.9947	27.2063	7.8264	21.9424
0.3586	0.4928	39.8172	27.4391	7.6656	23.4258
0.36	0.7242	41.1931	28.607	9.1236	16.8904
0.3615	0.7334	43.3022	28.7418	8.9418	15.2725
0.363	1.0244	43.0293	34.4509	6.9633	14.1304
0.3644	0.4924	38.0934	32.0347	5.5392	20.113
0.3659	0.2428	42.9203	30.8554	8.7558	11.9216
0.3673	1.4766	43.9998	29.3697	6.1411	13.6264
0.3688	0.4422	40.0665	36.8722	3.6539	16.5674
0.3702	0	37.8335	38.5439	7.0328	16.1315
0.3717	0.7231	38.0638	37.6732	4.8715	15.8505
0.3731	0	43.4001	32.2411	2.4705	17.8703
0.3746	0.5718	40.0562	33.2052	6.2859	15.1669
0.376	0	38.3788	41.5144	3.4144	10.9759
0.3775	0.9158	35.0359	41.5763	3.8377	14.1779
0.3789	0.2983	39.1061	39.3556	6.6816	11.5664
0.3804	0	38.0781	42.0384	7.7768	9.942
0.3818	0.1187	39.5867	40.0045	3.9815	11.6481
0.3833	0.3767	45.9756	35.7601	6.9468	7.0321
0.3847	0.4111	43.9929	40.0503	3.5731	10.8509
0.3862	0.1113	38.4354	45.11	1.9705	10.7839
0.3876	0.8954	45.157	41.8077	3.7484	8.1475
0.3891	0.2883	44.4847	40.9905	5.6861	6.9024
0.3905	0	43.8332	39.4476	2.2647	11.2522
0.392	0.485	45.8468	40.1072	3.5911	9.683
0.3934	0.0078	39.8624	47.964	3.1254	6.5503
0.3949	0.2738	38.9176	43.9057	3.6724	9.6827
0.3963	1.1547	41.346	45.9995	4.2591	4.1654
0.3978	0.3943	46.4047	37.0717	7.2298	7.3685
0.3992	1.1754	38.0734	47.8656	3.068	6.168
0.4007	0.3652	39.6589	48.9226	2.8883	7.0226
0.4022	0.7185	44.377	43.2059	5.756	5.4017
0.4036	0.7116	48.8991	39.3662	3.5325	6.1403
0.4051	0.0028	52.2079	41.2404	1.6321	3.419
0.4065	0.3989	44.5266	43.1472	6.0262	3.7836
0.408	0	39.4772	51.8732	1.6918	4.7696
0.4094	0	36.6931	52.4606	2.2772	6.1576
0.4109	0.1275	40.4538	50.8018	1.8739	4.5239
0.4123	0	39.2435	51.1002	0.4811	1.7371
0.4138	1.0487	45.5213	48.1174	0.7674	2.1593
0.4152	0	36.2442	56.1036	2.0889	4.0457
0.4167	0.816	37.4132	50.5467	2.8356	4.3653
0.4181	0.4098	42.0259	48.8043	1.7231	2.2112
0.4196	0.0366	42.0651	52.3747	1.7083	3.3528
0.421	0.573	42.3108	52.168	1.4503	3.4306
0.4225	0.7983	41.1645	51.3965	1.6755	1.862
0.4239	0.5339	43.0547	51.0151	1.4324	0.7187
0.4254	0.5444	48.2672	46.2187	2.6013	1.1423
0.4268	0.8183	46.8994	46.1793	0.7878	1.8267
0.4283	1.2702	45.9309	47.4894	2.4053	0.2799
0.4297	1.6956	46.1609	47.9911	1.0547	0
0.4312	0.1762	40.1975	54.5256	1.1226	1.2064
0.4326	0.4314	36.1513	55.8327	1.1664	0.7494
0.4341	0.3072	46.7025	46.5436	0.9391	0.3759
0.4355	1.08	40.7689	50.7724	3.1578	1.3272
0.437	0.4798	41.6601	51.0109	2.8893	2.5213
0.4384	0.2537	40.5644	56.917	1.2859	0.1397
0.4399	0	43.7192	52.3491	1.0589	0.2428
0.4414	0.9993	42.5828	49.7847	1.8866	1.566
0.4428	0.5497	43.7371	47.2887	2.1242	2.213
0.4443	0.294	44.0818	47.5457	1.6761	1.12
0.4457	1.2886	43.4994	48.7573	2.5318	1.4528
0.4472	0.2647	37.023	52.1365	3.3106	1.2461
0.4486	0	38.9594	52.2027	3.4388	1.4374
0.4501	0	46.2786	47.4698	0.914	1.5805
0.4515	0.4025	43.3457	45.841	2.4474	2.0863
0.453	0.8268	38.9859	52.0624	1.9359	0.5598
0.4544	1.3611	43.4019	48.5872	2.0157	2.7292
0.4559	0	44.5996	52.1666	1.1201	1.4061
0.4573	1.116	43.3141	48.1475	3.1177	1.7905
0.4588	0	36.4766	55.5933	1.7925	0.7571
0.4602	0.4915	38.5283	54.3727	2.6108	1.5434
0.4617	0	40.3583	52.4985	1.2686	2.2202
0.4631	0.3442	39.6948	48.8229	2.7788	2.1132
0.4646	0.4229	43.7841	52.7378	0.7193	1.6177
0.466	0.2598	42.2035	45.4145	2.28	3.8747
0.4675	0	41.7892	45.803	2.0507	3.9758
0.4689	1.0581	38.0136	48.1848	2.1983	5.2331
0.4704	0.3524	39.4164	50.5674	3.7253	5.5646
0.4718	0	42.5484	46.6886	2.0205	5.4354
0.4733	0	39.1981	45.6124	2.4651	8.4984
0.4747	0.0149	46.2659	45.8495	1.7188	6.1509
0.4762	0	35.3309	48.9976	1.814	8.1721
0.4776	0	38.7284	46.0693	2.3196	11.2161
0.4791	0	46.8848	40.5234	1.8126	8.9724
0.4805	0.7927	44.2347	39.1949	2.7876	11.1861
0.482	0.7939	39.5884	41.7356	4.4967	9.9483
0.4835	0.7139	39.5701	46.6877	2.1428	9.0622
0.4849	0.5985	43.5791	36.8944	4.0425	10.9645
0.4864	0	42.0477	35.3924	4.7009	16.2302
0.4878	0.7635	42.702	34.4253	4.471	14.4978
0.4893	0.8053	45.9722	34.8822	2.3961	13.6128
0.4907	0.3216	44.9213	33.8545	2.9986	13.6711
0.4922	1.595	45.2929	33.1983	2.6548	14.4035
0.4936	0	49.9591	28.0003	3.1124	16.1449
0.4951	0	46.0279	27.3661	1.3705	20.0637
0.4965	0	42.1907	28.4623	5.709	21.0323
0.498	0.6757	42.3516	32.4466	4.5888	18.6078
0.4994	0	45.9558	30.1646	6.0118	16.3677
0.5009	0.631	44.1489	25.4481	5.4207	21.2213
0.5023	0	37.9216	30.0027	7.6721	19.8029
0.5038	0	48.5329	17.8885	5.1168	24.3173
0.5052	1.3789	42.3831	22.9087	5.6568	24.4628
0.5067	0.1572	48.859	17.4607	5.1532	20.3459
0.5081	0.2135	49.8798	19.7191	4.5754	23.7533
0.5096	1.163	41.632	27.4228	7.1866	20.1164
0.511	0.5728	46.2018	24.845	6.9926	21.0735
0.5125	0	40.6915	28.6479	6.8027	23.7543
0.5139	0.7507	41.2353	26.031	6.313	22.9447
0.5154	0	41.5041	22.5343	5.3933	26.9601
0.5168	1.0047	41.5315	18.9276	7.0146	28.6763
0.5183	0.3299	50.9077	10.9729	9.2038	28.4467
0.5197	0.8254	40.9721	20.174	7.7132	28.0758
0.5212	0.2888	41.0653	17.2081	8.9492	30.3196
0.5227	0.4518	46.6264	11.5308	6.906	27.7436
0.5241	0	41.6301	13.7385	5.6951	33.6821
0.5256	1.6668	43.4058	13.3331	6.602	28.136
0.527	2.0435	44.6442	13.3544	7.8582	28.4698
0.5285	0.5395	46.6933	8.6578	9.2399	31.9444
0.5299	0.0231	42.9272	12.3168	10.7153	28.437
0.5314	0.2193	46.4144	6.5734	7.7528	33.5089
0.5328	0.2449	40.9483	10.2148	11.6774	30.9303
0.5343	0.4386	43.5545	6.7222	9.7503	32.3484
0.5357	0	46.7534	6.1231	7.7526	38.2422
0.5372	0.2213	44.7463	7.0133	10.1577	36.3082
0.5386	1.6213	39.4259	6.0604	8.7034	38.0983
0.5401	0.583	43.3398	1.5398	11.6919	38.8606
0.5415	1.1545	40.7376	3.7837	12.7246	36.8349
0.543	0	47.8232	0.2396	9.9411	38.6399
0.5444	0.8146	43.4056	0	14.4854	36.7917
0.5459	0.9271	42.6021	2.3666	16.4853	33.2531
0.5473	0.7852	41.7111	0	13.7344	43.7693
0.5488	0	42.689	1.4489	15.4822	33.3833
0.5502	0	36.9521	4.282	12.8546	44.5305
0.5517	0	40.9532	1.3736	11.942	42.311
0.5531	0.3003	40.6933	0.653	10.1278	46.7805
0.5546	0.2745	38.9631	2.8087	11.1164	41.5261
0.556	1.0766	36.868	2.6999	13.9108	43.1883
0.5575	0	40.1813	0.545	10.0703	45.0792
0.5589	1.5809	45.4377	0	10.7396	37.4686
0.5604	0.9879	48.2791	1.8063	8.3511	31.8997
0.5619	2.184	38.1114	0.1092	9.4423	46.2244
0.5633	0	45.0065	2.2974	9.251	40.8069
0.5648	0.5577	41.638	3.7739	10.9267	40.8192
0.5662	0	37.3963	0	13.2817	43.3541
0.5677	0.423	44.5505	1.2283	11.6839	36.4449
0.5691	0.7875	37.4084	0	10.3149	42.2668
0.5706	1.2082	36.8358	1.278	13.4175	40.9266
0.572	0.9325	45.3413	0	11.1648	38.3858
0.5735	0.4726	42.2511	0.4105	10.66	40.9921
0.5749	0	43.0249	0	13.6898	41.3431
0.5764	1.6013	33.0432	0	12.5104	45.6893
0.5778	0.1873	43.1511	0	13.7193	42.2319
0.5793	0.6667	42.1459	0.5312	14.5011	36.2067
0.5807	0.0301	35.822	2.6943	13.9021	40.4625
0.5822	0.4922	48.0827	0.4857	12.6757	35.0943
0.5836	0.6625	46.9538	0.0812	13.0134	33.8684
0.5851	0.4776	38.2443	0	10.065	49.435
0.5865	0.4238	34.4904	1.3672	16.1026	40.9982
0.588	1.0077	39.7112	1.2854	10.782	41.592
0.5894	0.8672	38.9037	1.0238	11.7486	43.9798
0.5909	1.6628	40.0812	1.3662	11.6685	39.8303
0.5923	0.5945	40.2863	0	14.0754	40.385
0.5938	0.71	42.1584	1.7552	14.8968	40.1637
0.5952	1.9553	44.1667	2.293	14.5561	34.5107
0.5967	0.5481	43.6189	0.0913	10.1912	36.7717
0.5981	2.1357	43.0311	0	10.9888	38.8738
0.5996	1.7913	40.5362	0	12.4961	43.4088
0.601	2.1808	40.6748	0	17.787	36.9271
0.6025	2.6057	35.653	0	18.2027	40.5857
0.604	0.7002	40.8881	1.1493	9.8643	40.2583
0.6054	1.2166	38.4117	4.2516	13.4488	41.3102
0.6069	1.9418	40.6358	0	15.6368	38.6497
0.6083	0.7277	45.9134	0	12.0557	40.652
0.6098	0	33.2525	3.6057	15.281	44.4454
0.6112	0.7386	33.3183	0	11.8797	45.7129
0.6127	0.4656	33.5696	0	15.9076	44.4318
0.6141	0	39.3836	0.2954	10.238	47.9238
0.6156	0.6405	42.7086	0.1313	12.4083	41.6155
0.617	0.9447	38.4024	0	11.8785	43.6033
0.6185	0.3864	35.7	3.6806	12.6247	37.2675
0.6199	0	37.3617	0	13.3882	46.9426
0.6214	1.2125	39.9435	0	13.7456	40.3993
0.6228	0.2089	34.2143	0.3256	14.82	48.3611
0.6243	0	44.2415	0.5039	11.5448	39.4975
0.6257	2.03	36.71	2.6182	13.9748	38.4841
0.6272	1.821	43.8394	2.9043	10.4927	38.9616
0.6286	0.3951	38.3004	0	12.5262	43.1583
0.6301	0.3165	35.4226	1.8366	10.8668	49.0723
0.6315	0	47.8246	0.2517	13.1093	35.7092
0.633	0	38.8447	0.2048	15.1505	42.1817
0.6344	2.4641	36.5668	3.0595	13.9688	41.0429
0.6359	0.348	40.0277	0.6077	15.2374	39.6035
0.6373	2.0319	41.8524	0	14.8728	34.945
0.6388	0.9573	44.6996	0.2814	14.5663	35.5608
0.6402	0	42.3361	0	16.2803	37.9143
0.6417	1.279	38.0218	0	14.1086	38.6621
0.6432	0	37.4241	1.7099	18.3373	39.9472
0.6446	0.9305	40.0778	1.0854	18.0393	39.867
0.6461	0	33.1171	0	12.7953	47.1712
0.6475	0.5227	39.553	0	13.4046	41.7033
0.649	0.4712	31.7602	0.6905	12.0521	50.0538
0.6504	1.0372	33.1983	0	15.2373	37.816
0.6519	0.2397	34.3642	0.5862	12.4652	47.6764
0.6533	0.9079	31.8467	0	13.1546	46.534
0.6548	1.1093	41.9888	0	16.7713	39.4717
0.6562	0.9735	35.3248	0	15.416	41.7073
0.6577	1.23	34.796	0	15.2015	44.4156
0.6591	2.2154	41.3382	0.0227	15.1426	35.1987
0.6606	0	37.2397	1.6336	16.9612	40.686
0.662	1.4112	33.8516	0	14.8622	41.2333
0.6635	0.3917	41.4109	1.9649	14.5814	38.1432
0.6649	0.3723	37.7027	0.5653	13.9428	44.8283
0.6664	1.216	33.3967	0.992	15.3111	42.365
0.6678	0	35.9188	0.689	13.621	44.5027
0.6693	0.7175	35.3504	1.2863	17.921	39.2801
0.6707	0.9945	39.3771	0.0721	13.5782	42.2498
0.6722	0.5783	34.0026	0.965	16.8642	44.2583
0.6736	3.8113	35.8907	0.8218	16.8676	41.6035
0.6751	1.4801	41.5648	1.6278	13.2714	38.6645
0.6765	1.1812	39.9127	5.421	13.7758	39.7092
0.678	1.1446	33.4079	2.2167	18.4056	42.5939
0.6794	0.2467	35.6492	3.5597	18.7628	40.7583
0.6809	0.0167	31.1789	1.3605	16.3742	44.2155
0.6824	1.1432	34.7779	2.2914	15.6994	42.1853
0.6838	1.5087	35.5603	0.4472	19.2585	39.854
0.6853	0.0624	34.2078	0.0756	17.4851	45.6318
0.6867	0.036	35.3063	0	16.5096	46.6431
0.6882	0	37.4628	2.2639	14.5559	40.3139
0.6896	0.9604	33.0009	3.0921	16.6451	42.4197
0.6911	0.1566	29.5389	0	17.9197	47.0199
0.6925	0.159	33.7082	0	18.9662	45.8431
0.694	1.5881	35.7528	0.458	15.1089	40.7528
0.6954	0.8471	31.9848	3.042	13.1663	47.8993
0.6969	0.2088	31.291	0.0384	19.7035	42.5531
0.6983	0.2373	30.1992	0	16.8437	44.7567
0.6998	1.4941	38.9189	0.7398	16.848	40.6085
0.7012	0.8664	34.7373	0	14.7064	45.6892
0.7027	0.096	29.8606	0.5704	21.1378	44.2937
0.7041	1.9967	31.2135	0.1462	17.6235	38.1496
0.7056	1.0958	32.1767	0.2605	17.1078	42.8158
0.707	0.0779	31.7901	0.1175	18.7328	42.462
0.7085	0.1369	34.1202	0.4026	18.3256	39.3753
0.7099	0.522	29.6051	0	19.0934	44.5733
0.7114	0	35.5837	0	16.5925	41.0022
0.7128	0.457	32.6994	0.2205	17.7654	41.917
0.7143	1.7743	32.1883	1.777	19.3378	38.267
0.7157	1.4733	32.4295	3.3475	15.3642	45.9594
0.7172	0.0558	35.6315	0	17.6974	45.3042
0.7186	0	32.736	0.5765	19.6562	42.3446
0.7201	0.9946	33.6948	2.8773	16.9858	41.9333
0.7215	0	30.7979	4.2112	18.7795	41.7217
0.723	0.8278	29.0621	1.4026	16.9041	40.3882
0.7245	0.7089	31.2867	4.2208	20.0385	42.573
0.7259	0	39.9081	0.5618	17.3132	38.3628
0.7274	1.6431	28.8508	0	15.1421	45.7331
0.7288	2.7276	33.2021	2.5658	14.0731	42.7313
0.7303	1.1667	31.2369	0.6114	14.793	45.5551
0.7317	1.6847	31.803	1.6468	16.317	39.662
0.7332	1.6812	36.3926	1.2463	15.6728	44.7927
0.7346	0.8921	37.9709	2.0877	15.1279	39.6672
0.7361	0.9489	41.1101	13.3803	12.0952	29.6386
0.7375	0.6886	33.4296	27.9375	11.9332	20.9633
0.739	0.47	27.9365	34.8467	10.7017	22.7137
0.7404	0.4961	33.0172	28.3946	13.7677	21.37
0.7419	1.5498	32.9193	29.5942	11.0222	21.4364
0.7433	0	34.0525	34.3645	10.9173	18.6215
0.7448	0.8644	38.0712	28.9748	8.406	18.3528
0.7462	0.4	35.3296	27.6276	7.6789	20.7479
0.7477	0.9405	36.8819	27.9135	8.2063	19.4625
0.7491	0.367	39.4981	32.2629	5.4911	16.274
0.7506	0.2165	39.6769	34.4321	4.0824	21.3351
0.752	0	39.3341	32.1019	5.6454	16.923
0.7535	0.757	40.8912	30.4226	8.3327	17.329
0.7549	0	38.202	31.9436	6.6243	17.6251
0.7564	0.4673	39.9759	31.3222	7.6122	17.0696
0.7578	1.5045	43.2497	31.2812	6.1367	15.8505
0.7593	0.9274	37.33	34.3112	3.0962	19.4915
0.7607	0	39.484	33.4581	2.9087	19.1641
0.7622	0	36.7332	35.0377	7.6192	16.7359
0.7637	0.8595	41.8027	31.5247	6.6187	16.6784
0.7651	0	36.003	30.2912	7.3336	22.747
0.7666	0	33.7848	35.9328	4.8236	20.7255
0.768	0.5193	41.9517	31.4028	7.1603	16.2665
0.7695	0	41.2692	30.7188	6.924	16.0257
0.7709	0	35.9676	38.2214	7.5563	14.3994
0.7724	0.1262	34.725	34.0277	7.2615	18.4075
0.7738	0	37.3671	39.8549	4.7579	17.1264
0.7753	0.4962	35.9125	37.016	5.4907	13.6017
0.7767	0.9718	39.5916	34.2575	4.8204	16.633
0.7782	0.683	38.1727	39.0928	4.1518	10.4549
0.7796	0.3713	39.6025	39.4938	3.8966	12.3422
0.7811	1.012	41.2623	37.9622	4.6158	13.5177
0.7825	0.9458	38.1331	39.2294	4.5529	15.2651
0.784	0	39.7281	36.4126	4.7281	14.2199
0.7854	0.9706	39.6231	36.9591	4.3879	14.3185
0.7869	0	36.2427	41.6976	4.8914	12.824
0.7883	0	45.0623	30.4661	3.6451	16.0045
0.7898	0	44.6018	33.4781	3.251	15.2498
0.7912	0.0852	43.0602	32.7345	3.4895	16.0833
0.7927	0.7799	42.3518	35.9837	5.2337	11.0181
0.7941	0.6408	38.1135	36.4725	2.6696	18.3851
0.7956	0.0586	36.0724	36.639	6.5728	17.0333
0.797	0.4325	43.0631	33.1516	3.667	14.1568
0.7985	0	38.6149	38.0567	5.4968	11.7493
0.7999	0.8594	41.3394	36.6033	6.7684	12.0585
0.8014	0	44.0859	33.1205	3.403	16.0836
0.8029	0.0578	41.4607	37.8365	2.5089	14.8743
0.8043	1.4846	39.1032	38.8615	4.9675	14.6174
0.8058	0	42.5629	41.7019	3.1679	9.7887
0.8072	1.7659	40.0023	36.7688	5.6358	10.5959
0.8087	0.2687	45.2946	30.8945	3.9814	15.9887
0.8101	0.5098	44.6969	33.6533	5.2971	11.5479
0.8116	0.6489	46.473	32.7645	5.4478	8.9322
0.813	0	40.6715	39.9927	3.4654	12.4343
0.8145	0.8762	40.8516	40.9417	4.1529	7.5232
0.8159	0.3321	38.9246	39.5858	4.3581	10.138
0.8174	0.413	46.2772	35.9268	2.4636	10.2199
0.8188	1.0825	42.8315	37.4517	1.7307	11.9131
0.8203	0.5516	40.6482	42.8183	4.1143	9.2959
0.8217	0.4726	39.769	41.3749	3.261	11.4512
0.8232	1.5982	40.8653	41.2652	2.2027	10.5839
0.8246	0.8668	42.0808	38.6804	2.3352	10.7503
0.8261	0.3366	40.4262	39.751	4.6858	9.0412
0.8275	0.5037	43.8511	39.4775	4.1527	9.2152
0.829	0	46.7523	41.6896	2.0437	6.9667
0.8304	0.9861	35.0437	43.9419	3.8318	11.0186
0.8319	0.8343	33.9906	45.6538	5.3694	9.255
0.8333	0.3161	37.8173	39.3592	3.8751	10.0679
0.8348	0	36.8324	41.0089	4.0502	12.9198
0.8362	2.0157	42.3382	42.2145	3.0099	9.3476
0.8377	0	41.1758	43.6373	5.1333	7.6905
0.8391	0.3537	37.712	44.6419	4.5736	10.3692
0.8406	0.0586	42.0523	41.517	3.2752	10.0807
0.842	0	41.0665	44.393	4.1097	7.5995
0.8435	0.6967	41.1664	42.4484	1.7144	8.7468
0.845	0.0437	42.188	43.4778	2.5029	9.5599
0.8464	0	44.0356	41.6438	3.8139	9.1067
0.8479	0.0415	41.4187	41.34	3.532	8.8119
0.8493	0	45.2391	44.4425	2.3339	6.8585
0.8508	0	43.0284	47.3401	1.9923	6.233
0.8522	0	45.2906	39.5294	4.3623	6.4332
0.8537	0.1473	48.219	39.4391	2.1914	8.8333
0.8551	0.2693	41.2526	44.8348	3.2357	7.4293
0.8566	0.8506	37.7496	47.016	3.2595	5.1991
0.858	0.1991	44.4552	42.8622	2.472	7.1677
0.8595	0.1756	42.8759	45.6445	2.408	6.4644
0.8609	0	43.7537	41.2581	2.5457	10.5596
0.8624	0	40.7079	46.7182	0.5108	6.5108
0.8638	0	40.0958	49.2667	1.4976	4.6914
0.8653	0.2203	47.096	37.5235	2.7349	7.1274
0.8667	0	45.8233	41.4377	3.5521	7.1581
0.8682	0.544	37.5658	47.4262	3.4439	6.5949
0.8696	0	42.034	43.1028	3.2479	8.6129
0.8711	0.153	36.5675	48.9449	2.5362	6.9592
0.8725	0.7267	42.8053	47.5428	1.5565	5.2513
0.874	0.2107	43.5667	41.9238	1.5729	6.4297
0.8754	0.1412	40.2275	48.5835	1.659	5.6211
0.8769	0	42.1825	44.2763	1.1333	5.9537
0.8783	1.3086	41.3851	44.5322	1.607	6.2438
0.8798	0.2422	43.068	45.8079	0.6419	6.7133
0.8812	0.6338	44.2656	44.7193	2.6637	4.149
0.8827	0.8503	40.2933	46.474	2.7278	6.0975
0.8842	1.8204	34.9434	49.4258	2.9261	4.7279
0.8856	0.0071	39.5085	49.183	1.0825	3.92
0.8871	0	47.7491	42.141	2.3669	5.1308
0.8885	1.3504	41.8094	47.8035	1.2511	2.9795
0.89	0.314	42.0653	45.3204	1.9799	4.7786
0.8914	0.365	43.8438	47.4558	1.5772	5.0671
0.8929	0	38.4319	51.6714	1.8713	4.1421
0.8943	0	40.6091	49.625	1.8528	2.9981
0.8958	0.2336	47.7785	43.2066	2.3772	5.0848
0.8972	0	44.6249	47.8658	1.4299	3.428
0.8987	0	39.8802	51.8081	0.2703	2.7763
0.9001	0.1006	52.9265	38.985	0.9608	3.1083
0.9016	0.4561	46.8586	42.5586	1.8695	2.8087
0.903	0.4922	38.3836	54.0876	0.9872	4.2143
0.9045	0.031	42.6157	52.2681	1.4251	1.3352
0.9059	0	44.1526	47.9882	1.1122	3.0573
0.9074	0	41.1587	53.4621	0.4577	1.5606
0.9088	0	43.5321	51.0326	2.174	1.6584
0.9103	0	44.0714	53.76	0.1936	1.3057
0.9117	0.3815	37.8019	57.0378	0.7285	1.814
0.9132	0	41.1152	47.66	0.8518	3.4565
0.9146	0.1423	42.8057	49.0279	0.186	3.1121
0.9161	0	38.5143	54.8218	2.2361	1.5313
0.9175	0.5282	49.4379	45.7377	0.0363	2.6843
0.919	0.2357	46.1173	45.4285	1.406	4.3635
0.9204	0.4004	41.0895	52.6692	0.8368	1.3467
0.9219	0.5742	41.2267	48.6871	0.2025	1.5305
0.9234	0	40.2149	56.989	0.2037	2.5138
0.9248	0.1301	38.9374	51.2069	0.4085	2.2963
0.9263	0	39.944	50.6539	0.9354	2.1901
0.9277	0.5155	48.6888	42.9278	1.8067	2.5467
0.9292	0.6235	44.8199	46.9795	0.6684	3.8046
0.9306	0.699	40.6047	51.5097	0.6755	2.4789
0.9321	1.4875	43.2623	50.9249	0.0235	1.8974
0.9335	0.6322	47.3274	41.4495	1.0941	2.0714
0.935	0.025	44.7387	49.4965	0.567	3.6122
0.9364	0.2553	40.3539	54.4695	0.9707	2.4649
0.9379	0.5222	43.1965	51.2132	0	2.193
0.9393	0.0174	44.8783	47.7309	0.5206	1.652
0.9408	0.466	47.9974	42.5514	0	1.7259
0.9422	0.6663	41.4361	56.4805	0.4122	1.0049
0.9437	1.0578	40.8048	48.8664	0.7789	1.4582
0.9451	2.0942	44.5705	47.945	0.7577	0.4888
0.9466	1.3558	42.0731	50.5221	0.276	2.2356
0.948	0.6446	48.4106	43.0136	1.8351	2.3042
0.9495	0	45.2421	48.1115	0.3135	2.6242
0.9509	0.4347	41.1476	49.9158	0.1301	1.4651
0.9524	0.7231	39.3268	50.0204	0	3.5227
0.9538	0	46.2787	49.9223	0.5798	1.5987
0.9553	0.3412	39.315	55.6532	0	1.8598
0.9567	0	48.6258	40.8175	0.3875	3.1959
0.9582	0	50.1671	44.3382	0.2472	2.2923
0.9596	0.3551	43.5926	50.8795	0.1587	2.3969
0.9611	0.5027	48.8283	46.0978	0.8109	1.5138
0.9625	0.1333	40.3579	55.4601	0.5858	1.2332
0.964	0.1896	40.9397	51.6337	0.5039	3.5091
0.9655	0.8103	40.3231	48.9641	0.444	1.0693
0.9669	1.782	45.4105	48.0776	0	1.4156
0.9684	0.4573	37.2377	55.881	0.6227	4.5929
0.9698	0.3862	46.3931	47.593	0.536	3.2236
0.9713	1.1563	40.7986	54.1307	0.3262	2.5351
0.9727	0.2579	41.014	54.184	1.2118	1.7153
0.9742	0.1965	43.5459	51.3049	0.2302	2.7271
0.9756	0	53.5288	39.8623	0.4711	1.8863
0.9771	0.585	43.4875	51.5134	0.5898	2.154
0.9785	0.4001	46.7452	47.5451	0	1.1476
0.98	0.1654	42.9392	48.6584	0.8069	3.6056
0.9814	0	48.9676	47.1935	0	0.1229
0.9829	0.9642	43.452	48.1677	0.6086	1.7813
0.9843	0.1151	40.8889	53.284	0.5866	2.0169
0.9858	0.7576	41.7028	48.1763	0.7643	2.7046
0.9872	0	42.5649	49.9714	0.6393	4.5345
0.9887	0.3028	42.5197	50.6825	0.1529	3.1443
0.9901	0.6731	48.9859	45.9953	0.9403	0.8699
0.9916	0.0311	38.1673	55.0588	0.4625	4.3345
0.993	0	46.5188	49.6892	0.4528	0.9949
0.9945	0.0475	43.1723	49.5183	0.166	4.6912
0.9959	1.8273	45.0148	45.9216	0.4268	2.4088
0.9974	1.0231	45.6775	47.3945	0.1403	2.5059
0.9988	0	43.2186	48.0566	0	4.8012
1.0003	0	40.1592	53.018	0.035	3.4533
1.0017	0.6145	37.6247	53.7154	0.7866	3.9398
1.0032	0.6729	42.0044	51.3717	0.486	0.7868
1.0047	0	47.4643	47.6697	0	2.5483
1.0061	0.8705	43.4392	52.9158	0.3288	1.5175
1.0076	0.2144	44.9131	44.3177	0.0974	4.2064
1.009	0.1789	46.1275	47.668	0.1598	1.3592
1.0105	0.3873	43.8696	49.9351	0.3731	3.3691
1.0119	0	45.2548	47.7432	0.2472	3.2943
1.0134	0.7458	44.782	47.1635	0.1624	3.7625
1.0148	0	48.4052	42.6874	0.8665	1.8637
1.0163	0.4757	44.5386	48.6636	0.2265	2.4507
1.0177	0.0901	46.2513	50.0906	0.2046	1.4636
1.0192	0.3291	39.6913	51.475	0.0513	3.7262
1.0206	0.248	47.159	44.6499	0.6458	3.6935
1.0221	0.2187	41.5141	52.8174	0.6166	2.3495
1.0235	1.1114	43.6056	43.8823	0	2.7485
1.025	0.035	47.1408	47.0334	0.2877	0.647
1.0264	0	37.8739	52.6557	0.249	1.4718
1.0279	0	41.1561	52.6368	0	2.4434
1.0293	0.1134	43.898	49.6397	0.7098	1.9785
1.0308	0.3097	42.011	48.1013	0.2233	2.0315
1.0322	0.4101	47.5307	48.6571	0	1.5782
1.0337	0	40.3416	53.2687	0.4426	2.2836
1.0351	0.3871	45.1794	45.1892	0.1951	3.4977
1.0366	1.388	46.9866	46.5484	0.0808	3.6714
1.038	0.4659	41.3153	50.5738	0.0633	1.5438
1.0395	0	42.0095	48.345	0.8007	3.1334
1.0409	0.3842	41.5695	49.6769	0	4.4011
1.0424	0	44.9731	48.4421	0	2.9118
1.0439	0.335	45.1076	50.7863	0	1.626
1.0453	0	39.8164	51.8603	0	2.4165
1.0468	0	46.7533	48.3491	0	2.064
1.0482	0.0483	46.8713	47.5767	0.9166	0.9404
1.0497	0.7507	44.1177	43.481	0.3628	4.9071
1.0511	0.8248	41.574	51.2672	0.626	1.9879
1.0526	0.4457	44.9179	48.1591	0.4842	3.3044
1.054	0.8251	46.592	46.2447	0.305	2.6024
1.0555	0.8042	45.151	46.1979	0.3511	2.5612
1.0569	0	41.4267	50.8361	0.6975	2.0429
1.0584	1.0642	50.0576	44.1212	0.0257	1.8243
1.0598	0	42.4244	48.6689	0.2413	3.7881
1.0613	0.1741	45.2614	49.9977	0.5967	2.1205
1.0627	0	38.3247	55.5943	0	3.202
1.0642	1.0968	40.665	46.665	0	3.8715
1.0656	0	44.8681	45.2253	0.4097	3.6013
1.0671	0	39.6938	49.3549	0.453	2.1602
1.0685	0.8768	36.4621	51.2431	1.0177	2.2022
1.07	0.07	49.9305	46.4347	0	1.7725
1.0714	0.4335	46.6442	44.5408	0.8821	3.6771
1.0729	0.7017	45.7316	44.7082	0.306	2.5823
1.0743	0.2422	41.0603	50.1776	0	1.671
1.0758	0.0387	40.5501	45.6745	0.2588	3.6655
1.0772	1.178	45.1865	50.1011	0	1.4224
1.0787	0.8684	40.4411	49.2077	0	1.676
1.0801	0.2165	46.4444	49.1277	0	2.9642
1.0816	0.3538	46.1001	40.8006	0.6582	3.018
1.083	2.3022	49.6083	40.8082	0.5936	1.9961
1.0845	0.2917	41.6448	53.5535	0	1.112
1.086	1.5048	41.2458	47.8814	0.1683	2.7374
1.0874	1.3075	43.5328	49.4118	0	2.8872
1.0889	0.257	43.8237	50.7516	0	2.3562
1.0903	0	43.8544	46.0883	0.2365	3.6456
1.0918	0.2951	47.0498	46.3373	0	3.4465
1.0932	0.0499	36.1933	51.214	0	3.2431
1.0947	0.604	46.0237	40.3522	0.5187	2.2894
1.0961	0.5366	40.6246	51.3499	0.0202	2.8383
1.0976	0.323	37.9866	52.7478	0.1056	1.8466
1.099	0.215	40.9896	48.3724	0.184	3.7071
1.1005	0	39.1633	50.1719	0.2406	4.5714
1.1019	1.8609	44.2268	41.2109	0.7827	4.6144
1.1034	0	45.818	43.3587	0	3.865
1.1048	0.5689	37.7373	52.1533	0.235	4.2488
1.1063	0	38.7756	50.4628	0.32	3.0995
1.1077	0.7344	38.8798	46.449	0.2717	4.202
1.1092	0.4934	39.1309	45.0056	0.1204	5.2068
1.1106	0	40.0531	48.723	0.1912	4.6896
1.1121	1.2071	46.044	46.3	0	4.2282
1.1135	0.4402	48.3415	39.808	0	4.1669
1.115	0.159	45.0522	45.4116	0.1094	4.7987
1.1164	0.1051	39.2624	48.7438	0.6433	4.578
1.1179	1.3533	47.3166	40.8107	0.2512	2.4405
1.1193	0	48.286	41.041	0.3083	4.0177
1.1208	0.5656	42.4662	44.2575	0.1533	3.7907
1.1222	1.6604	36.7764	49.1941	0	4.5904
1.1237	0.379	39.3878	47.2303	0	3.5388
1.1252	0	44.274	37.8623	0	5.1584
1.1266	0.1263	31.8094	46.8375	0.6743	3.5039
1.1281	0.1013	36.9628	46.192	0	2.9014
1.1295	0	32.4642	44.4816	0.1014	4.7839
1.131	0.1605	34.4494	37.5232	0	5.2992
1.1324	0.115	25.069	35.6546	0.5607	4.9919
1.1339	0.3327	17.9402	32.9707	0.0358	4.1279
1.1353	0.0418	8.6286	24.4505	0.6492	2.6194
1.1368	0.3842	3.5112	21.232	0.4769	0.5721
1.1382	0.1121	0.6248	17.0709	0.5881	0.3673
1.1397	0.0259	1.1838	10.721	0	0.3292
1.1411	0	0.7974	15.431	0	0.652
1.1426	0.0276	1.1057	12.2741	0.1387	0.3486
1.144	0.2144	1.308	10.1587	0	0.1504
1.1455	0	1.5353	7.0708	0.129	2.0651
1.1469	0.2307	1.4927	3.6757	0	0.141
1.1484	0	0.7495	3.7997	0.1697	0
1.1498	0	0.546	0.3543	0.4232	0.0238
1.1513	0	1.1407	1.9757	0	0.2349
1.1527	0.064	0.1756	0	0	0.166
1.1542	4E-4	0.1493	0.8708	0	0
1.1556	0.1818	0.1044	0.4997	0.1753	0.1546
1.1571	0.2653	0.0335	1.4227	0	0
1.1585	0	0	0.9448	0	0.2072
1.16	0.2525	0.3134	0.2223	0.1383	0
1.1614	0.1913	0	0	0.1785	0
1.1629	0	0.2688	1.1749	0	0.0339
1.1644	0.1726	0.2768	0	0	0
1.1658	0	0.0822	0.7538	0.1978	0.0395
1.1673	0	0.0695	0.4483	0	0
1.1687	0	0	0.1966	0.1528	0
1.1702	0	0	0.3412	0	0.1997
1.1716	0.1066	0	0.3392	0	0.0809
1.1731	0.4049	0	0	0	0.3303
1.1745	0	0	0.4848	0	0
1.176	0.0146	0	0	0.1365	0
1.1774	0.25	0.1318	0.0604	0.5301	0
1.1789	0	0.0242	0.8738	0.321	0
1.1803	0.1787	0.1454	0.1393	0.0305	0.2623
1.1818	0.1089	0	0	0.1716	0
1.1832	0.104	0	0.7699	0	0
1.1847	0	0.2803	0	0	0
1.1861	0	0	0.7625	0.1274	0
1.1876	0	0	0	0	0.0368
1.189	0.1714	0	0	0	0
1.1905	0	0	0.4221	0	0
1.1919	0.2839	0.6689	0.6528	0.6667	0
1.1934	0.0457	0	0	0	0
1.1948	0	0.0714	0.2649	0	0.0911
1.1963	0	0	0.71	0	0
1.1977	0.0165	0	0	0.1547	0
1.1992	0.2347	0	0	9E-4	0
1.2006	0	0	0	0	0
1.2021	0	0	0	0	0.1014
1.2036	0	0.1543	0.1825	0.0535	0
1.205	0.2379	0	0.9695	0.0024	0.0758
1.2065	0.3281	0.1723	0	0.0484	0.2093
1.2079	0.2791	0	0	0.328	0
1.2094	0	0.045	0	0	0
1.2108	0.038	0.2515	0.8723	0.0649	0.1727
1.2123	0	0.0434	0.0816	0	0
1.2137	0	0	0	0.0891	0
1.2152	0	0	0	0	0.075
1.2166	0.0211	0	0.3638	0	0.1444
1.2181	0	0.1499	0	0.3907	0
1.2195	0.0758	0.3528	0.2123	0	0
1.221	0	0	0	0.3683	0
1.2224	0	0.2317	0	0	0
1.2239	0	0.1675	0	0	0
1.2253	0.1616	0.4775	0	0	0.162
1.2268	0	0.0208	0.1882	0.0626	0
1.2282	0	0.1657	0	0	0

## Sheet: Figure 3 thermal data
Thermal simulation data					SThM temperatre linescan data
Applied voltage (V)	Temperature increase of T500 (K)	Temperature increase of S500 (K)	SThM measured on T500 (K)		Position x (µm)	Temperature increase of black line (K)	Position x (µm)	Temperature increase of red line (K)
1.0	1.0	0.8			0	4.168	0	0
1.5	2.7	2.2			0.00503	4.39296	0.00503	0.05029
2.0	6.1	4.9			0.01007	4.61792	0.01006	0.12019
2.5	11.4	9.1			0.0151	4.84288	0.01509	1.89729
3.0	18.6	15.0	14.0		0.02013	5.06344	0.02011	3.63999
					0.02516	5.1188	0.02514	3.90349
					0.0302	5.17388	0.03017	4.14672
					0.03523	5.2222	0.0352	3.81584
					0.04026	5.27673	0.04023	3.48857
					0.04529	5.44482	0.04526	3.23714
					0.05033	5.59089	0.05029	3.02857
					0.05536	5.41978	0.05531	3.53143
					0.06039	5.26616	0.06034	4.00686
					0.06542	5.3195	0.06537	4.10743
					0.07046	5.36956	0.0704	4.21272
					0.07549	5.38667	0.07543	4.37263
					0.08052	5.41612	0.08046	4.55114
					0.08556	5.552	0.08549	4.91571
					0.09059	5.67771	0.09051	5.2305
					0.09562	5.72652	0.09554	5.10831
					0.10065	5.77325	0.10057	4.98926
					0.10569	5.80596	0.1056	4.89472
					0.11072	5.76491	0.11063	4.867
					0.11575	5.28127	0.11566	5.307
					0.12078	4.84257	0.12069	5.87989
					0.12582	4.6473	0.12571	7.29443
					0.13085	4.47591	0.13074	8.99771
					0.13588	4.42206	0.13577	12.36686
					0.14092	4.36409	0.1408	15.44712
					0.14595	4.28759	0.14583	17.00045
					0.15098	4.21708	0.15086	18.32714
					0.15601	4.17128	0.15589	18.55091
					0.16105	3.91926	0.16091	18.68993
					0.16608	2.88102	0.16594	18.44755
					0.17111	2.26667	0.17097	18.68302
					0.17614	3.14839	0.176	20.9142
					0.18118	4.04153	0.18103	22.95756
					0.18621	4.97207	0.18606	24.27052
					0.19124	5.86797	0.19109	25.45222
					0.19627	6.6581	0.19611	26.15722
					0.20131	8.19476	0.20114	26.73629
					0.20634	11.85906	0.20617	26.88714
					0.21137	13.97169	0.2112	26.25332
					0.21641	11.94654	0.21623	23.11599
					0.22144	10.64063	0.22126	20.70479
					0.22647	11.13282	0.22629	20.47197
					0.2315	11.68425	0.23131	20.19315
					0.23654	12.37473	0.23634	19.78433
					0.24157	12.906	0.24137	19.03511
					0.2466	13.08567	0.2464	17.3782
					0.25163	13.39834	0.25143	15.87886
					0.25667	13.98767	0.25646	14.77659
					0.2617	14.55031	0.26149	14.30026
					0.26673	15.06063	0.26651	15.31654
					0.27176	15.23865	0.27154	16.32633
					0.2768	14.80131	0.27657	17.32149
					0.28183	14.36269	0.2816	17.872
					0.28686	13.92182	0.28663	17.46971
					0.2919	13.76376	0.29166	16.83742
					0.29693	14.07377	0.29669	15.73717
					0.30196	14.27496	0.30171	15.05383
					0.30699	14.30566	0.30674	15.17653
					0.31203	14.37242	0.31177	15.19347
					0.31706	14.49271	0.3168	15.01596
					0.32209	14.63265	0.32183	15.07671
					0.32712	14.80024	0.32686	15.55443
					0.33216	14.70576	0.33189	15.96294
					0.33719	14.26188	0.33691	16.2561
					0.34222	13.93244	0.34194	16.03538
					0.34725	13.74775	0.34697	14.99849
					0.35229	13.72386	0.352	14.283
					0.35732	13.89296	0.35703	14.0542
					0.36235	14.04912	0.36206	13.90851
					0.36739	14.19054	0.36709	13.88286
					0.37242	14.10995	0.37211	13.9494
					0.37745	13.78937	0.37714	14.143
					0.38248	13.6881	0.38217	13.74228
					0.38752	13.8119	0.3872	12.55956
					0.39255	13.97088	0.39223	11.73319
					0.39758	14.16414	0.39726	11.35454
					0.40261	14.41282	0.40229	11.42023
					0.40765	14.71276	0.40731	12.01913
					0.41268	14.48025	0.41234	12.38305
					0.41771	13.7802	0.41737	12.47758
					0.42275	13.10075	0.4224	12.43124
					0.42778	12.43844	0.42743	12.2306
					0.43281	12.43014	0.43246	11.87123
					0.43784	12.93894	0.43749	11.34574
					0.44288	13.48082	0.44251	10.97966
					0.44791	14.0475	0.44754	10.77299
					0.45294	13.91359	0.45257	10.50614
					0.45797	13.28148	0.4576	10.1818
					0.46301	12.797	0.46263	10.21757
					0.46804	12.412	0.46766	10.58214
					0.47307	12.18244	0.47269	10.85298
					0.4781	12.05209	0.47771	11.04206
					0.48314	12.13602	0.48274	11.07287
					0.48817	12.34941	0.48777	10.97179
					0.4932	12.48305	0.4928	10.90852
					0.49824	12.57112	0.49783	10.87533
					0.50327	12.47814	0.50286	11.31843
					0.5083	12.28741	0.50789	12.1235
					0.51333	12.161	0.51291	12.88836
					0.51837	12.06739	0.51794	13.62404
					0.5234	12.11007	0.52297	13.63588
					0.52843	12.21827	0.528	13.1466
					0.53346	12.2901	0.53303	12.9841
					0.5385	12.34546	0.53806	13.03741
					0.54353	11.996	0.54309	12.9139
					0.54856	11.47411	0.54811	12.67906
					0.55359	11.21428	0.55314	12.34491
					0.55863	11.05927	0.55817	11.95118
					0.56366	12.08612	0.5632	11.352
					0.56869	13.55617	0.56823	10.63543
					0.57373	14.57133	0.57326	10.06152
					0.57876	15.42689	0.57829	9.5652
					0.58379	14.51212	0.58331	9.89215
					0.58882	13.01741	0.58834	10.64493
					0.59386	12.07337	0.59337	10.98706
					0.59889	11.29733	0.5984	11.12736
					0.60392	9.97188	0.60343	11.09657
					0.60895	8.49076	0.60846	10.98594
					0.61399	7.00845	0.61349	10.73937
					0.61902	5.52582	0.61851	10.43263
					0.62405	5.21471	0.62354	10.30551
					0.62908	5.18703	0.62857	10.25371
					0.63412	4.46018	0.6336	10.20912
					0.63915	3.57795	0.63863	10.16738
					0.64418	2.88144	0.64366	9.91682
					0.64922	2.22267	0.64869	9.58795
					0.65425	1.91523	0.65371	9.29586
					0.65928	1.67265	0.65874	9.01677
					0.66431	1.76655	0.66377	9.03223
					0.66935	1.91652	0.6688	9.14588
					0.67438	1.97147	0.67383	9.28365
					0.67941	2.01224	0.67886	9.42897
					0.68444	1.98544	0.68389	9.23274
					0.68948	1.94971	0.68891	8.93606
					0.69451	1.76741	0.69394	8.90946
					0.69954	1.56812	0.69897	8.95723
					0.70458	1.53536	0.704	8.9302
					0.70961	1.51925	0.70903	8.88394
					0.71464	1.79133	0.71406	7.33613
					0.71967	2.08775	0.71909	5.42879
					0.72471	2.29194	0.72411	4.45786
					0.72974	2.48973	0.72914	3.69503
					0.73477	2.50143	0.73417	3.74354
					0.7398	2.50294	0.7392	3.95876
					0.74484	2.5799	0.74423	3.43737
					0.74987	2.65992	0.74926	2.77661
					0.7549	2.76984	0.75429	2.88171
					0.75993	2.88056	0.75931	3.11957
					0.76497	3.0042	0.76434	2.72683
					0.77	3.128	0.76937	2.23454
							0.7744	1.7902
							0.77943	1.35271
							0.78446	2.01124
							0.78949	2.81028
							0.79451	2.71143
							0.79954	2.51029
							0.80457	2.35943
							0.8096	2.2136
							0.81463	2.03352
							0.81966	1.85048
							0.82469	1.44955
							0.82971	1.03269
							0.83474	1.13421
							0.83977	1.26697
							0.8448	1.3594
							0.84983	1.44991
							0.85486	1.79786
							0.85989	2.15489
							0.86491	2.02343
							0.86994	1.88062
							0.87497	2.19667
							0.88	2.518

## Sheet: Figure 4 EL data
EL spectra at 100 K							EL spectra at 200 K						EL spectra at 300 K									Temperature dependent IV curves
Wavelength (nm)	EL intensity @ 2V	EL intensity @ 2.25V	EL intensity @ 2.5V	EL intensity @ 2.75V	EL intensity @ 3V		Wavelength (nm)	EL intensity @ 2V	EL intensity @ 2.25V	EL intensity @ 2.5V	EL intensity @ 2.75V	EL intensity @ 3V		Wavelength (nm)	EL intensity @ 1V	EL intensity @ 1.25V	EL intensity @ 1.5V	EL intensity @ 1.75V	EL intensity @ 2V	EL intensity @ 2.25V	EL intensity @ 2.5V															Temperature dependent EL peak wavelength
1269.10895	102	97	95	140	104		1269.10895	85	94	66	82	89		1269.10895	-10	12	21	66	192	259	417		Voltage @ 80K (V)	Current @ 80K (A)	Voltage @ 100K (V)	Current @ 100K (A)	Voltage @ 150K (V)	Current @ 150K (A)	Voltage @ 200K (V)	Current @ 200K (A)	Voltage @ 250K (V)	Current @ 250K (A)	Voltage @ 300K (V)	Current @ 300K (A)
1269.43444	91	80	94	125	87		1269.43444	47	74	80	85	50		1269.43444	-12	21	52	88	163	256	420		-3	4.2126E-10	-3	1.2585E-10	-3	2.2734E-10	-3	1.1182E-9	-3	2.0131E-9	-3	0.00107746		Current @ 80K (µA)	Peak wavelength @ 80K (nm)	Current @ 100K (µA)	Peak wavelength @ 100K (nm)	Current @ 150K (µA)	Peak wavelength @ 150K (nm)	Current @ 200K (µA)	Peak wavelength @ 200K (nm)	Current @ 250K (µA)	Peak wavelength @ 250K (nm)	Current @ 300K (µA)	Peak wavelength @ 300K (nm)
1269.75993	81	83	67	78	56		1269.75993	43	65	78	81	58		1269.75993	28	32	45	95	173	262	429		-2.9925	1.98E-10	-2.9925	6.43E-11	-2.9925	1.084E-10	-2.9925	1.051E-9	-2.9925	1.9514E-9	-2.9925	9.9952e-05		6	1524.89443	6.6	1536.0483	7.5	1548.41086	9	1550.77008	10.5	1557.465	17	1558.93
1270.08541	62	76	50	87	45		1270.08541	43	20	70	65	57		1270.08541	3	17	39	95	183	249	457		-2.985	3.1882E-10	-2.985	1.699E-11	-2.985	1.4008E-10	-2.985	1.0182E-9	-2.985	1.8793E-9	-2.985	0.00100686		4.2	1540.10938	4.4	1548.46494	5.2	1555.46472	6.36	1556.83661	7.3	1560.239	12	1560.43
1270.41089	58	105	59	96	55		1270.41089	61	49	57	64	65		1270.41089	28	26	37	100	182	262	476		-2.9775	1.1972E-10	-2.9775	8.071E-11	-2.9775	8.286E-11	-2.9775	1.0204E-9	-2.9775	1.8882E-9	-2.9775	9.8436e-05		2.7	1555.19578	3	1558.42066	3.4	1563.99829	4.4	1563.53423	5	1563.902	7.6	1565.21
1270.73637	60	56	57	76	62		1270.73637	45	41	40	52	46		1270.73637	11	8	20	84	188	228	442		-2.97	1.7446E-10	-2.97	1.092E-11	-2.97	1.0013E-10	-2.97	1.0044E-9	-2.97	1.8181E-9	-2.97	0.00100782		1.8	1566.59782	1.9	1567.50057	2.23	1570.99825	2.95	1569.03143	3.4	1568.947	4.1	1572.08
1271.06184	70	93	41	55	54		1271.06184	34	59	56	58	41		1271.06184	33	37	59	92	197	250	454		-2.9625	2.9472E-10	-2.9625	2.364E-11	-2.9625	1.4974E-10	-2.9625	1.0042E-9	-2.9625	1.857E-9	-2.9625	9.9816e-05		1	1578.948	1.17	1576.73623	1.45	1575.509	1.92	1573.69	2.4	1572.509
1271.38731	49	42	33	56	46		1271.38731	34	37	16	51	52		1271.38731	2	8	31	85	177	242	437		-2.955	1.4618E-10	-2.955	6.645E-11	-2.955	1.0847E-10	-2.955	9.623E-10	-2.955	1.6909E-9	-2.955	9.7466e-05
1271.71278	71	51	71	88	46		1271.71278	46	53	44	54	42		1271.71278	20	29	59	86	184	272	459		-2.9475	2.724E-10	-2.9475	2.616E-11	-2.9475	1.1626E-10	-2.9475	9.4278E-10	-2.9475	1.7522E-9	-2.9475	8.934e-06
1272.03825	56	34	36	72	32		1272.03825	36	46	64	29	35		1272.03825	6	20	52	85	178	252	440		-2.94	2.4334E-10	-2.94	8.495E-11	-2.94	1.418E-10	-2.94	9.3046E-10	-2.94	1.623E-9	-2.94	9.2238e-05
1272.36371	42	64	38	54	51		1272.36371	52	25	50	44	40		1272.36371	-12	23	34	85	177	242	448		-2.9325	1.2692E-10	-2.9325	4.883E-11	-2.9325	6.804E-11	-2.9325	9.478E-10	-2.9325	1.5442E-9	-2.9325	9.2399e-05
1272.68917	40	35	42	53	18		1272.68917	32	24	21	56	31		1272.68917	-9	11	46	107	170	245	464		-2.925	2.7008E-10	-2.925	4.56E-12	-2.925	1.3833E-10	-2.925	9.0358E-10	-2.925	1.7029E-9	-2.925	9.426e-06
1273.01463	50	50	23	53	59		1273.01463	42	37	32	31	35		1273.01463	12	21	45	77	194	256	450		-2.9175	2.3252E-10	-2.9175	4.243E-11	-2.9175	6.367E-11	-2.9175	9.1544E-10	-2.9175	1.6944E-9	-2.9175	9.3119e-05
1273.34008	54	56	63	58	37		1273.34008	36	17	55	20	41		1273.34008	7	19	42	97	181	243	463		-2.91	1.2466E-10	-2.91	2.542E-11	-2.91	8.69E-11	-2.91	9.067E-10	-2.91	1.7342E-9	-2.91	9.1216e-05
1273.66553	62	52	34	55	55		1273.66553	20	47	68	49	36		1273.66553	17	36	57	80	183	273	465		-2.9025	2.3692E-10	-2.9025	8.64E-12	-2.9025	1.0961E-10	-2.9025	8.5072E-10	-2.9025	1.6531E-9	-2.9025	8.7355e-05
1273.99098	44	30	44	36	9		1273.99098	33	39	32	54	35		1273.99098	7	11	48	81	181	253	473		-2.895	1.1242E-10	-2.895	5.085E-11	-2.895	5.708E-11	-2.895	8.7684E-10	-2.895	1.6534E-9	-2.895	8.9185e-05
1274.31642	74	65	34	57	26		1274.31642	33	50	30	39	41		1274.31642	10	38	50	78	178	250	481		-2.8875	1.4572E-10	-2.8875	1.46E-12	-2.8875	1.0418E-10	-2.8875	8.0689E-10	-2.8875	1.5962E-9	-2.8875	8.9736e-05
1274.64186	49	39	31	34	31		1274.64186	14	21	41	34	41		1274.64186	7	12	39	110	195	251	473		-2.88	2.3762E-10	-2.88	3.47E-12	-2.88	6.118E-11	-2.88	8.7988E-10	-2.88	1.4661E-9	-2.88	9.1092e-05
1274.9673	70	52	51	53	35		1274.9673	17	50	58	64	66		1274.9673	8	24	64	116	223	280	491		-2.8725	9.948E-11	-2.8725	3.406E-11	-2.8725	6.541E-11	-2.8725	8.9836E-10	-2.8725	1.4593E-9	-2.8725	9.2917e-05
1275.29274	59	57	40	64	39		1275.29274	47	40	49	43	47		1275.29274	-5	45	49	100	199	275	503		-2.865	1.3366E-10	-2.865	1.203E-11	-2.865	1.4427E-10	-2.865	8.4359E-10	-2.865	1.4195E-9	-2.865	9.2702e-05
1275.61817	45	58	38	43	40		1275.61817	48	27	44	54	49		1275.61817	3	41	47	105	198	266	488		-2.8575	2.3084E-10	-2.8575	4.576E-11	-2.8575	5.623E-11	-2.8575	8.6962E-10	-2.8575	1.4323E-9	-2.8575	8.9122e-05
1275.9436	38	41	45	57	32		1275.9436	27	53	40	40	21		1275.9436	0	25	41	103	195	279	478		-2.85	1.236E-10	-2.85	3.243E-11	-2.85	8.106E-11	-2.85	8.3871E-10	-2.85	1.5172E-9	-2.85	8.8954e-05
1276.26903	67	55	54	56	48		1276.26903	51	49	54	56	37		1276.26903	10	28	53	97	195	275	502		-2.8425	1.5314E-10	-2.8425	1.51E-12	-2.8425	1.0234E-10	-2.8425	8.1774E-10	-2.8425	1.475E-9	-2.8425	9.0598e-05
1276.59445	42	52	61	53	25		1276.59445	35	25	52	49	42		1276.59445	11	32	55	109	210	291	505		-2.835	2.1684E-10	-2.835	4.139E-11	-2.835	3.575E-11	-2.835	8.7604E-10	-2.835	1.5061E-9	-2.835	8.9908e-05
1276.91987	54	63	35	62	57		1276.91987	36	55	30	40	44		1276.91987	26	29	29	91	196	275	485		-2.8275	9.894E-11	-2.8275	1.725E-11	-2.8275	1.3485E-10	-2.8275	8.5137E-10	-2.8275	1.3881E-9	-2.8275	8.9474e-05
1277.24529	32	44	55	55	21		1277.24529	14	20	34	18	24		1277.24529	8	-6	29	95	169	266	489		-2.82	2.1584E-10	-2.82	4.284E-11	-2.82	8.456E-11	-2.82	8.1632E-10	-2.82	1.286E-9	-2.82	8.7998e-05
1277.5707	57	42	33	33	36		1277.5707	41	46	40	44	43		1277.5707	11	20	53	105	201	287	517		-2.8125	1.8872E-10	-2.8125	2.806E-11	-2.8125	4.034E-11	-2.8125	8.3014E-10	-2.8125	1.4605E-9	-2.8125	8.9338e-05
1277.89611	48	55	52	57	50		1277.89611	29	22	42	43	60		1277.89611	12	21	38	72	225	275	506		-2.805	9.74E-11	-2.805	2.696E-11	-2.805	9.368E-11	-2.805	7.8203E-10	-2.805	1.3638E-9	-2.805	8.743e-06
1278.22152	52	55	39	56	25		1278.22152	43	48	37	40	59		1278.22152	30	42	56	116	207	278	516		-2.7975	2.2122E-10	-2.7975	1.862E-11	-2.7975	4.52E-11	-2.7975	8.3067E-10	-2.7975	1.3936E-9	-2.7975	8.725e-06
1278.54692	42	49	57	56	31		1278.54692	21	27	18	34	42		1278.54692	15	28	36	96	199	275	500		-2.79	1.7834E-10	-2.79	9.83E-12	-2.79	1.0685E-10	-2.79	8.074E-10	-2.79	1.3553E-9	-2.79	9.0001e-05
1278.87233	78	56	48	58	31		1278.87233	44	47	49	43	65		1278.87233	20	40	61	98	216	320	530		-2.7825	1.0014E-10	-2.7825	2.975E-11	-2.7825	7.229E-11	-2.7825	7.795E-10	-2.7825	1.3203E-9	-2.7825	8.605e-06
1279.19772	31	41	50	56	30		1279.19772	42	35	50	50	37		1279.19772	10	13	71	101	212	270	506		-2.775	1.8454E-10	-2.775	2.955E-11	-2.775	3.4E-11	-2.775	8.3303E-10	-2.775	1.375E-9	-2.775	8.3751e-05
1279.52312	49	29	50	42	24		1279.52312	28	20	28	43	25		1279.52312	29	19	47	113	202	293	507		-2.7675	1.403E-10	-2.7675	2.839E-11	-2.7675	6.852E-11	-2.7675	8.0308E-10	-2.7675	1.2805E-9	-2.7675	8.3829e-05
1279.84851	42	57	53	61	36		1279.84851	36	45	48	21	33		1279.84851	17	24	63	109	210	304	521		-2.76	9.908E-11	-2.76	2.382E-11	-2.76	5.865E-11	-2.76	7.7666E-10	-2.76	1.2455E-9	-2.76	8.8864e-05
1280.1739	60	53	63	48	29		1280.1739	22	44	29	56	33		1280.1739	21	17	56	94	210	315	528		-2.7525	1.952E-10	-2.7525	2.942E-11	-2.7525	4.398E-11	-2.7525	8.031E-10	-2.7525	1.237E-9	-2.7525	8.9015e-05
1280.49929	56	53	66	43	41		1280.49929	42	37	51	64	52		1280.49929	12	23	52	100	224	292	527		-2.745	1.0246E-10	-2.745	3.952E-11	-2.745	8.805E-11	-2.745	7.4054E-10	-2.745	1.2344E-9	-2.745	8.7206e-05
1280.82467	44	48	34	46	33		1280.82467	17	46	28	29	41		1280.82467	-4	5	39	111	214	299	527		-2.7375	1.599E-10	-2.7375	4.782E-11	-2.7375	8.93E-12	-2.7375	7.7271E-10	-2.7375	1.3468E-9	-2.7375	8.9091e-05
1281.15005	32	43	38	46	46		1281.15005	34	29	34	38	48		1281.15005	-13	11	44	91	199	296	534		-2.73	1.5598E-10	-2.73	8.11E-12	-2.73	9.017E-11	-2.73	8.0273E-10	-2.73	1.2763E-9	-2.73	8.5468e-05
1281.47543	50	70	55	47	53		1281.47543	31	48	45	48	52		1281.47543	2	38	62	113	212	323	540		-2.7225	9.07E-11	-2.7225	1.525E-11	-2.7225	6.563E-11	-2.7225	7.5689E-10	-2.7225	1.2452E-9	-2.7225	8.3659e-05
1281.8008	28	55	41	52	9		1281.8008	20	46	27	34	49		1281.8008	15	26	73	102	204	303	530		-2.715	1.846E-10	-2.715	1.992E-11	-2.715	1.472E-11	-2.715	7.6465E-10	-2.715	1.3299E-9	-2.715	8.429e-06
1282.12617	48	71	42	43	41		1282.12617	36	23	44	57	49		1282.12617	14	26	66	144	214	318	552		-2.7075	9.24E-11	-2.7075	5.483E-11	-2.7075	6.607E-11	-2.7075	8.1102E-10	-2.7075	1.2815E-9	-2.7075	8.224e-06
1282.45154	25	38	39	58	17		1282.45154	55	43	43	62	30		1282.45154	16	42	69	107	216	289	545		-2.7	9.808E-11	-2.7	2.07E-11	-2.7	3.888E-11	-2.7	7.7272E-10	-2.7	1.2977E-9	-2.7	8.2492e-05
1282.77691	62	54	47	49	38		1282.77691	52	22	47	39	44		1282.77691	18	13	67	103	220	307	559		-2.6925	1.8974E-10	-2.6925	1.572E-11	-2.6925	1.648E-11	-2.6925	7.6185E-10	-2.6925	1.1896E-9	-2.6925	8.1266e-05
1283.10227	40	51	28	58	49		1283.10227	46	33	41	43	57		1283.10227	12	31	55	124	215	313	540		-2.685	1.1224E-10	-2.685	3.348E-11	-2.685	7.557E-11	-2.685	7.4133E-10	-2.685	1.1464E-9	-2.685	8.1611e-05
1283.42763	49	59	57	50	37		1283.42763	41	40	49	32	61		1283.42763	10	46	67	122	224	318	560		-2.6775	1.5134E-10	-2.6775	1.842E-11	-2.6775	2.147E-11	-2.6775	7.3895E-10	-2.6775	1.1846E-9	-2.6775	8.1659e-05
1283.75298	29	36	17	42	26		1283.75298	33	29	39	27	47		1283.75298	16	20	64	89	229	328	554		-2.67	1.6392E-10	-2.67	8.75E-12	-2.67	9.351E-11	-2.67	7.5753E-10	-2.67	1.093E-9	-2.67	7.952e-06
1284.07834	73	41	35	50	49		1284.07834	44	44	53	52	48		1284.07834	12	23	66	111	223	330	573		-2.6625	1.2622E-10	-2.6625	4.276E-11	-2.6625	5.509E-11	-2.6625	7.1287E-10	-2.6625	1.2126E-9	-2.6625	8.0319e-05
1284.40369	38	19	42	45	37		1284.40369	25	37	34	41	42		1284.40369	3	24	50	111	219	305	566		-2.655	1.602E-10	-2.655	2.127E-11	-2.655	5.7E-13	-2.655	7.2513E-10	-2.655	1.1204E-9	-2.655	8.1816e-05
1284.72903	23	51	52	42	28		1284.72903	52	37	44	49	48		1284.72903	5	25	61	125	236	324	565		-2.6475	1.36E-10	-2.6475	1.18E-12	-2.6475	6.351E-11	-2.6475	7.5683E-10	-2.6475	1.1143E-9	-2.6475	7.779e-06
1285.05438	40	35	49	39	33		1285.05438	32	44	35	27	46		1285.05438	25	19	50	119	237	317	584		-2.64	9.808E-11	-2.64	8.07E-12	-2.64	5.68E-12	-2.64	7.422E-10	-2.64	1.1565E-9	-2.64	7.9941e-05
1285.37972	62	44	52	43	31		1285.37972	33	41	51	49	41		1285.37972	32	44	71	122	229	333	593		-2.6325	1.7844E-10	-2.6325	9.4E-13	-2.6325	1.039E-11	-2.6325	7.4717E-10	-2.6325	1.0764E-9	-2.6325	7.9427e-05
1285.70505	27	62	39	71	44		1285.70505	35	48	41	41	49		1285.70505	1	10	81	112	245	319	587		-2.625	1.5592E-10	-2.625	4.428E-11	-2.625	6.099E-11	-2.625	7.2976E-10	-2.625	1.1434E-9	-2.625	7.7277e-05
1286.03039	55	69	79	65	45		1286.03039	47	43	54	41	61		1286.03039	18	25	61	125	238	325	614		-2.6175	2.077E-10	-2.6175	2.897E-11	-2.6175	7.95E-12	-2.6175	6.7222E-10	-2.6175	1.1224E-9	-2.6175	7.915e-06
1286.35572	42	39	34	39	27		1286.35572	31	38	30	25	44		1286.35572	6	15	52	134	232	337	583		-2.61	1.29E-10	-2.61	3.294E-11	-2.61	6.056E-11	-2.61	7.1865E-10	-2.61	1.0849E-9	-2.61	7.8544e-05
1286.68105	60	63	68	69	45		1286.68105	50	45	45	70	59		1286.68105	20	25	87	138	244	342	606		-2.6025	1.4294E-10	-2.6025	1.085E-11	-2.6025	5.119E-11	-2.6025	7.0599E-10	-2.6025	1.1114E-9	-2.6025	7.9338e-05
1287.00637	47	54	50	59	43		1287.00637	33	30	45	48	49		1287.00637	12	22	77	123	244	325	597		-2.595	1.3894E-10	-2.595	1.944E-11	-2.595	2.02E-12	-2.595	6.9435E-10	-2.595	1.0199E-9	-2.595	7.8356e-05
1287.33169	44	47	51	66	61		1287.33169	48	31	39	24	44		1287.33169	20	50	71	144	245	359	605		-2.5875	1.4352E-10	-2.5875	4.528E-11	-2.5875	6.886E-11	-2.5875	7.1289E-10	-2.5875	1.0599E-9	-2.5875	7.7587e-05
1287.65701	32	44	50	37	29		1287.65701	14	26	37	38	46		1287.65701	-1	24	58	99	237	349	598		-2.58	1.176E-10	-2.58	2.995E-11	-2.58	4.808E-11	-2.58	6.7196E-10	-2.58	1.0677E-9	-2.58	7.9153e-05
1287.98233	64	73	61	49	40		1287.98233	46	36	30	63	55		1287.98233	25	40	76	145	261	339	617		-2.5725	1.7194E-10	-2.5725	3.41E-12	-2.5725	7.6E-12	-2.5725	7.0174E-10	-2.5725	1.1101E-9	-2.5725	7.9007e-05
1288.30764	56	52	60	53	37		1288.30764	36	33	38	35	40		1288.30764	26	25	62	124	254	333	618		-2.565	1.6828E-10	-2.565	4.449E-11	-2.565	6.418E-11	-2.565	6.9794E-10	-2.565	1.0403E-9	-2.565	7.5556e-05
1288.63295	41	54	46	73	41		1288.63295	20	40	36	34	20		1288.63295	11	30	69	109	261	351	606		-2.5575	1.8048E-10	-2.5575	1.24E-12	-2.5575	1.038E-11	-2.5575	6.4766E-10	-2.5575	1.0575E-9	-2.5575	7.1105e-05
1288.95825	44	30	52	68	21		1288.95825	20	29	49	36	56		1288.95825	8	35	80	127	261	335	631		-2.55	1.309E-10	-2.55	5.131E-11	-2.55	1.823E-11	-2.55	6.9503E-10	-2.55	1.1117E-9	-2.55	7.36E-9
1289.28356	63	56	58	54	26		1289.28356	47	47	44	60	54		1289.28356	27	32	67	151	266	365	634		-2.5425	1.5886E-10	-2.5425	3.684E-11	-2.5425	5.922E-11	-2.5425	5.9262E-10	-2.5425	1.0284E-9	-2.5425	7.232e-06
1289.60886	16	56	59	55	38		1289.60886	39	39	48	25	58		1289.60886	25	25	78	123	252	355	611		-2.535	1.1998E-10	-2.535	1.564E-11	-2.535	8.3E-13	-2.535	5.8512E-10	-2.535	1.0398E-9	-2.535	7.1079e-05
1289.93415	51	44	45	40	47		1289.93415	29	26	38	56	61		1289.93415	25	30	68	139	269	365	617		-2.5275	1.0884E-10	-2.5275	6.786E-11	-2.5275	4.692E-11	-2.5275	6.3492E-10	-2.5275	1.0166E-9	-2.5275	7.3979e-05
1290.25945	34	34	45	60	35		1290.25945	19	44	35	42	37		1290.25945	18	34	96	124	253	361	628		-2.52	1.2454E-10	-2.52	3.51E-11	-2.52	4.533E-11	-2.52	5.7738E-10	-2.52	1.0406E-9	-2.52	7.3135e-05
1290.58474	55	88	40	45	39		1290.58474	49	31	36	38	62		1290.58474	18	29	63	139	250	349	647		-2.5125	1.5442E-10	-2.5125	2.751E-11	-2.5125	3.73E-12	-2.5125	5.8023E-10	-2.5125	1.0562E-9	-2.5125	7.2991e-05
1290.91002	44	42	61	66	46		1290.91002	55	52	38	39	50		1290.91002	5	21	94	124	288	352	649		-2.505	1.384E-10	-2.505	5.61E-11	-2.505	5.496E-11	-2.505	5.9574E-10	-2.505	1.0215E-9	-2.505	7.0001e-05
1291.23531	66	57	53	58	54		1291.23531	38	48	35	60	60		1291.23531	27	56	86	148	271	366	658		-2.4975	9.41E-11	-2.4975	6.97E-12	-2.4975	2.199E-11	-2.4975	5.4558E-10	-2.4975	9.422E-10	-2.4975	7.2149e-05
1291.56059	60	40	47	62	33		1291.56059	38	55	32	48	45		1291.56059	14	37	75	126	278	357	643		-2.49	1.392E-10	-2.49	2.451E-11	-2.49	1.658E-11	-2.49	5.9764E-10	-2.49	9.925E-10	-2.49	6.9577e-05
1291.88586	69	46	44	66	20		1291.88586	38	47	32	58	62		1291.88586	30	42	84	152	262	383	654		-2.4825	1.854E-10	-2.4825	3.665E-11	-2.4825	4.128E-11	-2.4825	5.3082E-10	-2.4825	9.632E-10	-2.4825	6.8699e-05
1292.21114	43	42	61	77	35		1292.21114	34	32	22	49	30		1292.21114	11	31	87	154	284	371	649		-2.475	1.7634E-10	-2.475	1.185E-11	-2.475	7.55E-12	-2.475	5.3496E-10	-2.475	9.5771E-10	-2.475	7.103e-06
1292.53641	57	70	39	36	39		1292.53641	27	37	48	38	46		1292.53641	27	52	92	154	282	370	677		-2.4675	9.598E-11	-2.4675	4.367E-11	-2.4675	3.646E-11	-2.4675	5.8059E-10	-2.4675	8.2661E-10	-2.4675	6.8796e-05
1292.86168	54	55	49	62	53		1292.86168	46	32	46	55	30		1292.86168	11	33	93	156	285	385	675		-2.46	1.5054E-10	-2.46	1.3E-12	-2.46	2.971E-11	-2.46	5.4361E-10	-2.46	8.2031E-10	-2.46	6.7006e-05
1293.18694	42	47	40	64	58		1293.18694	39	35	51	56	59		1293.18694	16	35	73	116	278	398	676		-2.4525	1.1658E-10	-2.4525	9.2E-13	-2.4525	6.84E-12	-2.4525	5.7902E-10	-2.4525	9.0001E-10	-2.4525	6.856e-06
1293.51221	39	56	17	46	35		1293.51221	43	32	35	46	42		1293.51221	18	40	90	122	276	374	672		-2.445	1.8316E-10	-2.445	6.121E-11	-2.445	4.333E-11	-2.445	5.7459E-10	-2.445	8.1713E-10	-2.445	6.7643e-05
1293.83746	56	78	44	72	44		1293.83746	38	57	58	47	65		1293.83746	30	55	75	157	274	390	679		-2.4375	1.4776E-10	-2.4375	1.906E-11	-2.4375	8.9E-12	-2.4375	5.214E-10	-2.4375	8.1168E-10	-2.4375	6.6456e-05
1294.16272	47	74	68	56	31		1294.16272	37	42	34	50	34		1294.16272	23	43	103	133	288	388	700		-2.43	1.459E-10	-2.43	2.513E-11	-2.43	6.738E-11	-2.43	5.7107E-10	-2.43	8.5052E-10	-2.43	6.9231e-05
1294.48797	55	54	63	54	29		1294.48797	22	37	61	50	55		1294.48797	11	46	75	159	284	380	684		-2.4225	1.8606E-10	-2.4225	3.744E-11	-2.4225	3.076E-11	-2.4225	5.1201E-10	-2.4225	7.7597E-10	-2.4225	6.6497e-05
1294.81322	19	41	28	34	28		1294.81322	32	26	37	54	65		1294.81322	14	21	71	133	277	367	675		-2.415	9.914E-11	-2.415	5.67E-12	-2.415	2.578E-11	-2.415	5.1135E-10	-2.415	8.7649E-10	-2.415	6.7317e-05
1295.13847	48	45	71	53	41		1295.13847	57	46	53	35	79		1295.13847	14	51	94	162	318	387	698		-2.4075	1.6078E-10	-2.4075	4.276E-11	-2.4075	4.14E-11	-2.4075	5.3824E-10	-2.4075	8.4224E-10	-2.4075	6.5788e-05
1295.46371	38	41	57	51	25		1295.46371	35	40	47	54	49		1295.46371	15	29	84	148	288	402	690		-2.4	1.3912E-10	-2.4	4.813E-11	-2.4	2.826E-11	-2.4	4.893E-10	-2.4	8.6781E-10	-2.4	6.4945e-05
1295.78895	65	68	45	69	34		1295.78895	38	42	60	44	54		1295.78895	20	34	91	151	306	389	704		-2.3925	1.2258E-10	-2.3925	1.72E-12	-2.3925	7.52E-12	-2.3925	5.2947E-10	-2.3925	7.9666E-10	-2.3925	6.6314e-05
1296.11419	56	34	47	72	62		1296.11419	51	61	38	45	72		1296.11419	34	57	85	172	324	387	722		-2.385	1.7334E-10	-2.385	6.193E-11	-2.385	4.639E-11	-2.385	5.0637E-10	-2.385	8.2499E-10	-2.385	6.3744e-05
1296.43942	71	81	59	45	63		1296.43942	50	43	51	62	78		1296.43942	62	80	86	151	319	426	730		-2.3775	1.6198E-10	-2.3775	2.036E-11	-2.3775	1.231E-11	-2.3775	4.8076E-10	-2.3775	8.4012E-10	-2.3775	6.2525e-05
1296.76465	55	49	48	38	50		1296.76465	44	51	41	41	66		1296.76465	26	42	108	156	301	412	725		-2.37	1.3174E-10	-2.37	1.204E-11	-2.37	2.471E-11	-2.37	5.1648E-10	-2.37	7.7662E-10	-2.37	6.4301e-05
1297.08988	49	44	49	57	52		1297.08988	45	40	49	58	41		1297.08988	36	58	84	170	306	415	716		-2.3625	1.956E-10	-2.3625	5.968E-11	-2.3625	4.093E-11	-2.3625	4.7728E-10	-2.3625	7.4789E-10	-2.3625	6.2973e-05
1297.4151	42	34	31	46	54		1297.4151	39	42	59	42	43		1297.4151	15	44	81	160	284	392	725		-2.355	1.6514E-10	-2.355	1.06E-11	-2.355	7.88E-12	-2.355	4.6537E-10	-2.355	7.7596E-10	-2.355	6.3568e-05
1297.74032	65	57	59	61	48		1297.74032	54	45	44	49	81		1297.74032	25	59	107	176	301	430	739		-2.3475	1.0818E-10	-2.3475	6.473E-11	-2.3475	4.34E-11	-2.3475	4.5836E-10	-2.3475	7.9181E-10	-2.3475	6.0362e-05
1298.06554	41	45	42	74	29		1298.06554	24	33	35	41	55		1298.06554	9	41	73	171	323	397	704		-2.34	1.495E-10	-2.34	3.642E-11	-2.34	3.767E-11	-2.34	4.3986E-10	-2.34	7.5349E-10	-2.34	6.0757e-05
1298.39075	48	74	51	53	44		1298.39075	36	52	65	57	60		1298.39075	26	41	82	181	303	422	740		-2.3325	1.2336E-10	-2.3325	8.66E-12	-2.3325	2.544E-11	-2.3325	5.0045E-10	-2.3325	7.7175E-10	-2.3325	6.2198e-05
1298.71596	40	24	54	34	27		1298.71596	41	45	48	45	69		1298.71596	-1	44	96	155	312	415	728		-2.325	1.799E-10	-2.325	6.177E-11	-2.325	1.928E-11	-2.325	4.875E-10	-2.325	6.8234E-10	-2.325	5.9157e-05
1299.04117	57	63	55	57	60		1299.04117	49	47	54	43	69		1299.04117	21	55	109	156	299	430	760		-2.3175	9.28E-11	-2.3175	1.752E-11	-2.3175	2.66E-11	-2.3175	4.4361E-10	-2.3175	7.5467E-10	-2.3175	5.9001e-05
1299.36637	53	54	43	64	45		1299.36637	43	39	47	29	52		1299.36637	33	40	109	183	321	421	755		-2.31	9.89E-11	-2.31	1.345E-11	-2.31	3.048E-11	-2.31	4.9036E-10	-2.31	7.2164E-10	-2.31	5.8339e-05
1299.69157	64	65	51	55	42		1299.69157	45	52	58	34	75		1299.69157	32	70	114	185	338	448	738		-2.3025	1.875E-10	-2.3025	5.89E-11	-2.3025	1.946E-11	-2.3025	4.6745E-10	-2.3025	6.781E-10	-2.3025	5.836e-06
1300.01677	45	38	39	34	40		1300.01677	38	51	47	42	47		1300.01677	19	38	102	175	304	431	727		-2.295	1.0264E-10	-2.295	9.8E-12	-2.295	5.56E-12	-2.295	5.1648E-10	-2.295	6.8789E-10	-2.295	5.8207e-05
1300.34197	67	42	66	40	52		1300.34197	34	48	59	45	57		1300.34197	32	56	105	177	326	447	759		-2.2875	2.4236E-10	-2.2875	1.465E-11	-2.2875	3.142E-11	-2.2875	4.8448E-10	-2.2875	7.0213E-10	-2.2875	5.8928e-05
1300.66716	58	35	37	67	23		1300.66716	26	26	47	38	53		1300.66716	11	42	93	160	301	418	755		-2.28	1.597E-10	-2.28	6.794E-11	-2.28	3.433E-11	-2.28	4.5028E-10	-2.28	7.1179E-10	-2.28	5.5222e-05
1300.99235	67	50	38	34	61		1300.99235	45	24	57	41	46		1300.99235	16	64	113	169	322	451	757		-2.2725	1.2376E-10	-2.2725	1.651E-11	-2.2725	5.238E-11	-2.2725	4.8898E-10	-2.2725	7.554E-10	-2.2725	5.9215e-05
1301.31753	48	53	52	67	66		1301.31753	28	44	63	45	78		1301.31753	35	57	107	185	323	447	774		-2.265	1.6994E-10	-2.265	4.706E-11	-2.265	6.38E-12	-2.265	4.2436E-10	-2.265	7.0772E-10	-2.265	5.7244e-05
1301.64271	87	72	45	47	30		1301.64271	29	37	80	48	58		1301.64271	23	51	118	188	326	443	758		-2.2575	1.8642E-10	-2.2575	2.436E-11	-2.2575	1.766E-11	-2.2575	4.344E-10	-2.2575	7.7688E-10	-2.2575	5.8343e-05
1301.96789	37	42	40	43	33		1301.96789	31	40	43	39	55		1301.96789	23	42	112	154	328	432	786		-2.25	1.1014E-10	-2.25	1.93E-11	-2.25	3.189E-11	-2.25	4.647E-10	-2.25	7.1533E-10	-2.25	6.0061e-05
1302.29307	72	55	62	71	43		1302.29307	50	53	53	47	72		1302.29307	49	72	126	197	331	469	786		-2.2425	2.0214E-10	-2.2425	5.955E-11	-2.2425	4.028E-11	-2.2425	4.5778E-10	-2.2425	6.895E-10	-2.2425	5.9822e-05
1302.61824	58	59	44	53	25		1302.61824	14	24	42	48	57		1302.61824	2	58	98	177	322	439	756		-2.235	9.184E-11	-2.235	2.113E-11	-2.235	8.39E-12	-2.235	4.625E-10	-2.235	7.2164E-10	-2.235	5.6282e-05
1302.94341	60	45	53	73	41		1302.94341	51	35	53	58	61		1302.94341	41	35	108	175	333	456	787		-2.2275	2.486E-10	-2.2275	2.407E-11	-2.2275	6.4E-12	-2.2275	4.8119E-10	-2.2275	6.6424E-10	-2.2275	5.5009e-05
1303.26857	55	42	51	51	40		1303.26857	30	22	32	44	55		1303.26857	26	53	84	160	324	433	777		-2.22	1.7996E-10	-2.22	5.683E-11	-2.22	4.024E-11	-2.22	4.0257E-10	-2.22	7.0926E-10	-2.22	5.8169e-05
1303.59374	42	53	56	55	45		1303.59374	39	48	66	54	68		1303.59374	11	47	99	173	335	448	809		-2.2125	1.0376E-10	-2.2125	5.84E-12	-2.2125	1.212E-11	-2.2125	4.2705E-10	-2.2125	6.9564E-10	-2.2125	5.6365e-05
1303.9189	56	64	63	50	47		1303.9189	39	48	43	50	69		1303.9189	23	66	90	174	334	465	776		-2.205	2.0076E-10	-2.205	4.959E-11	-2.205	3.33E-12	-2.205	4.316E-10	-2.205	6.2955E-10	-2.205	5.3658e-05
1304.24405	56	54	47	39	43		1304.24405	12	51	46	63	67		1304.24405	34	70	97	186	345	456	801		-2.1975	1.0742E-10	-2.1975	4.723E-11	-2.1975	4.278E-11	-2.1975	3.801E-10	-2.1975	6.6609E-10	-2.1975	4.9764e-05
1304.5692	59	45	51	43	41		1304.5692	49	30	67	52	56		1304.5692	20	50	111	179	370	444	788		-2.19	2.1034E-10	-2.19	5.12E-12	-2.19	2.642E-11	-2.19	4.5345E-10	-2.19	6.3142E-10	-2.19	4.9584e-05
1304.89435	47	43	36	43	27		1304.89435	29	25	45	41	46		1304.89435	27	61	103	172	333	449	787		-2.1825	1.8152E-10	-2.1825	6.976E-11	-2.1825	3.181E-11	-2.1825	3.7673E-10	-2.1825	5.9792E-10	-2.1825	4.6432e-05
1305.2195	46	46	49	42	39		1305.2195	53	59	26	41	48		1305.2195	38	41	99	167	352	475	803		-2.175	1.1736E-10	-2.175	1.349E-11	-2.175	1.815E-11	-2.175	3.937E-10	-2.175	5.9957E-10	-2.175	4.6021e-05
1305.54464	48	49	49	39	34		1305.54464	32	37	46	52	52		1305.54464	9	48	96	171	337	467	837		-2.1675	2.4898E-10	-2.1675	1.793E-11	-2.1675	1.107E-11	-2.1675	4.2026E-10	-2.1675	5.9955E-10	-2.1675	4.3819e-05
1305.86978	32	39	53	39	24		1305.86978	42	33	51	20	52		1305.86978	34	29	101	206	341	467	813		-2.16	1.7408E-10	-2.16	6.477E-11	-2.16	3.933E-11	-2.16	3.782E-10	-2.16	6.4447E-10	-2.16	4.4336e-05
1306.19492	58	61	47	35	42		1306.19492	46	50	38	41	42		1306.19492	33	62	123	198	334	464	822		-2.1525	9.718E-11	-2.1525	1.44E-11	-2.1525	1.386E-11	-2.1525	4.0567E-10	-2.1525	5.9452E-10	-2.1525	4.5169e-05
1306.52005	63	53	44	45	63		1306.52005	55	52	54	59	60		1306.52005	34	45	123	183	353	474	821		-2.145	1.897E-10	-2.145	8.892E-11	-2.145	2.586E-11	-2.145	4.0275E-10	-2.145	6.1442E-10	-2.145	4.4009e-05
1306.84518	39	52	46	56	48		1306.84518	44	59	51	46	51		1306.84518	34	34	102	170	356	496	833		-2.1375	1.1488E-10	-2.1375	5.636E-11	-2.1375	4.18E-11	-2.1375	3.7101E-10	-2.1375	6.5961E-10	-2.1375	4.4887e-05
1307.17031	39	55	48	71	53		1307.17031	50	45	34	58	57		1307.17031	25	65	108	196	343	475	839		-2.13	1.1014E-10	-2.13	5.35E-12	-2.13	2.482E-11	-2.13	3.9312E-10	-2.13	6.2164E-10	-2.13	4.3176e-05
1307.49543	57	61	69	58	59		1307.49543	42	66	54	55	95		1307.49543	34	47	119	214	350	483	835		-2.1225	1.8624E-10	-2.1225	6.359E-11	-2.1225	7.091E-11	-2.1225	3.3754E-10	-2.1225	6.7337E-10	-2.1225	4.7517e-05
1307.82055	49	34	26	49	46		1307.82055	33	52	40	48	55		1307.82055	19	61	91	192	350	482	834		-2.115	1.1522E-10	-2.115	2.162E-11	-2.115	2.642E-11	-2.115	3.5159E-10	-2.115	6.3161E-10	-2.115	4.7556e-05
1308.14567	58	47	43	49	29		1308.14567	29	22	68	55	52		1308.14567	21	57	102	204	351	487	827		-2.1075	1.9506E-10	-2.1075	8.611E-11	-2.1075	1.19E-11	-2.1075	4.0063E-10	-2.1075	5.598E-10	-2.1075	4.7193e-05
1308.47078	33	37	58	39	42		1308.47078	34	42	44	38	59		1308.47078	11	51	97	175	347	466	826		-2.1	1.8902E-10	-2.1	5.165E-11	-2.1	5.691E-11	-2.1	3.3461E-10	-2.1	6.1637E-10	-2.1	4.7437e-05
1308.79589	72	63	66	46	56		1308.79589	30	58	61	42	75		1308.79589	46	64	100	208	378	511	850		-2.0925	9.574E-11	-2.0925	9.23E-12	-2.0925	3.42E-11	-2.0925	3.6742E-10	-2.0925	5.3935E-10	-2.0925	4.5754e-05
1309.121	69	47	44	39	44		1309.121	27	57	55	43	54		1309.121	31	49	115	192	357	492	836		-2.085	1.7648E-10	-2.085	5.103E-11	-2.085	1.538E-11	-2.085	3.4371E-10	-2.085	5.6463E-10	-2.085	4.5291e-05
1309.4461	47	64	46	69	13		1309.4461	29	9	51	45	19		1309.4461	19	47	103	205	366	505	860		-2.0775	1.3216E-10	-2.0775	5.265E-11	-2.0775	3.207E-11	-2.0775	3.3646E-10	-2.0775	5.7711E-10	-2.0775	4.2668e-05
1309.7712	54	63	38	35	34		1309.7712	20	33	50	38	37		1309.7712	-1	53	106	179	360	486	833		-2.07	1.859E-10	-2.07	6E-12	-2.07	2.754E-11	-2.07	3.8187E-10	-2.07	5.1992E-10	-2.07	4.3785e-05
1310.0963	49	63	46	44	36		1310.0963	30	27	50	68	51		1310.0963	28	38	111	191	347	484	860		-2.0625	1.7726E-10	-2.0625	5.048E-11	-2.0625	3.94E-12	-2.0625	2.9355E-10	-2.0625	5.5843E-10	-2.0625	4.3535e-05
1310.42139	57	61	54	52	60		1310.42139	31	46	59	61	59		1310.42139	31	52	108	191	371	508	867		-2.055	1.0266E-10	-2.055	3.51E-12	-2.055	4.618E-11	-2.055	3.4483E-10	-2.055	4.9955E-10	-2.055	4.3475e-05
1310.74648	56	69	44	58	60		1310.74648	42	57	59	51	66		1310.74648	27	45	139	221	397	517	879		-2.0475	2.1652E-10	-2.0475	6.763E-11	-2.0475	9.23E-12	-2.0475	3.7139E-10	-2.0475	5.2616E-10	-2.0475	4.2952e-05
1311.07157	49	54	25	39	51		1311.07157	31	23	65	52	68		1311.07157	39	47	112	208	375	511	868		-2.04	1.025E-10	-2.04	5.533E-11	-2.04	4.021E-11	-2.04	3.3071E-10	-2.04	5.5365E-10	-2.04	4.3439e-05
1311.39665	36	44	37	43	31		1311.39665	38	46	54	53	69		1311.39665	24	45	109	198	376	502	870		-2.0325	1.1764E-10	-2.0325	3.91E-12	-2.0325	3.31E-11	-2.0325	3.5878E-10	-2.0325	5.1012E-10	-2.0325	4.255e-06
1311.72173	57	51	45	55	55		1311.72173	44	39	38	37	43		1311.72173	30	62	89	214	369	521	859		-2.025	1.7368E-10	-2.025	7.762E-11	-2.025	6.8E-12	-2.025	3.1623E-10	-2.025	5.217E-10	-2.025	4.2398e-05
1312.04681	63	56	61	52	59		1312.04681	24	32	49	52	56		1312.04681	39	58	117	214	388	512	895		-2.0175	9.406E-11	-2.0175	9.89E-12	-2.0175	5.578E-11	-2.0175	3.2012E-10	-2.0175	5.6304E-10	-2.0175	4.1459e-05
1312.37189	46	62	64	48	53		1312.37189	33	34	34	42	67		1312.37189	35	57	129	197	379	514	865		-2.01	2.3114E-10	-2.01	2.601E-11	-2.01	4.35E-12	-2.01	3.5268E-10	-2.01	5.1478E-10	-2.01	3.8981e-05
1312.69696	61	60	50	53	51		1312.69696	54	62	54	43	66		1312.69696	36	55	136	220	381	512	887		-2	1.3984E-10	-2.0025	6.956E-11	-2.0025	7.323E-11	-2.0025	3.1838E-10	-2.0025	5.3207E-10	-2.0025	3.9453e-05
1313.02202	41	44	32	38	34		1313.02202	44	39	55	42	64		1313.02202	30	31	113	205	373	530	903		-1.995	1.6136E-10	-1.995	2.341E-11	-1.995	3.03E-11	-1.995	3.0158E-10	-1.995	4.9567E-10	-1.995	4.0232e-05
1313.34709	51	50	50	58	58		1313.34709	52	43	34	27	77		1313.34709	30	52	127	195	389	516	886		-1.99	1.1665E-10	-1.9875	2.349E-11	-1.9875	3.7E-12	-1.9875	3.4789E-10	-1.9875	4.8353E-10	-1.9875	4.0767e-05
1313.67215	38	50	70	42	31		1313.67215	19	43	46	30	56		1313.67215	23	41	116	200	382	521	883		-1.985	1.2375E-10	-1.98	7.459E-11	-1.98	5.24E-11	-1.98	2.8672E-10	-1.98	5.5939E-10	-1.98	3.9541e-05
1313.99721	48	65	57	54	47		1313.99721	42	61	49	64	48		1313.99721	29	69	126	214	371	515	907		-1.98	1.5348E-10	-1.9725	1.885E-11	-1.9725	5.05E-12	-1.9725	3.2773E-10	-1.9725	5.0557E-10	-1.9725	3.8066e-05
1314.32226	66	84	54	61	32		1314.32226	40	50	49	38	50		1314.32226	30	75	128	207	397	511	901		-1.975	9.936E-11	-1.965	2.79E-11	-1.965	7.225E-11	-1.965	3.2765E-10	-1.965	4.6798E-10	-1.965	3.9719e-05
1314.64731	58	44	45	67	44		1314.64731	40	47	66	77	77		1314.64731	32	61	124	239	383	548	927		-1.97	1.3626E-10	-1.9575	1.267E-11	-1.9575	3.731E-11	-1.9575	2.7536E-10	-1.9575	4.747E-10	-1.9575	3.8391e-05
1314.97236	46	40	39	57	29		1314.97236	44	46	41	48	50		1314.97236	26	60	127	197	391	522	889		-1.965	1.4378E-10	-1.95	3.115E-11	-1.95	9.4E-12	-1.95	3.0573E-10	-1.95	4.4438E-10	-1.95	3.7343e-05
1315.2974	77	55	67	59	51		1315.2974	52	37	49	69	93		1315.2974	26	63	119	221	395	533	914		-1.96	1.109E-10	-1.9425	7.034E-11	-1.9425	5.529E-11	-1.9425	2.8229E-10	-1.9425	5.0513E-10	-1.9425	3.9335e-05
1315.62244	50	41	44	34	41		1315.62244	28	43	60	56	76		1315.62244	13	67	122	222	381	526	929		-1.955	1.2892E-10	-1.935	2.58E-11	-1.935	1.606E-11	-1.935	3.1535E-10	-1.935	4.2692E-10	-1.935	4.1044e-05
1315.94748	42	48	61	59	41		1315.94748	50	42	44	52	66		1315.94748	30	47	124	210	414	543	936		-1.95	6.963E-11	-1.9275	5.629E-11	-1.9275	2.298E-11	-1.9275	2.8722E-10	-1.9275	4.2545E-10	-1.9275	3.9808e-05
1316.27251	34	60	61	35	25		1316.27251	32	44	57	49	56		1316.27251	30	67	127	218	397	545	922		-1.945	9.357E-11	-1.92	7.146E-11	-1.92	4.241E-11	-1.92	2.3746E-10	-1.92	4.4192E-10	-1.92	4.0604e-05
1316.59754	67	51	38	56	46		1316.59754	41	60	75	64	71		1316.59754	29	86	134	233	416	552	949		-1.94	1.4787E-10	-1.9125	6.7E-12	-1.9125	5.78E-12	-1.9125	3.2174E-10	-1.9125	4.2259E-10	-1.9125	3.9679e-05
1316.92257	44	46	22	46	46		1316.92257	58	27	54	67	66		1316.92257	30	70	139	215	408	550	923		-1.935	9.647E-11	-1.905	9.721E-11	-1.905	5.262E-11	-1.905	3.0772E-10	-1.905	4.303E-10	-1.905	3.7343e-05
1317.24759	54	57	56	55	57		1317.24759	40	30	59	58	69		1317.24759	37	58	117	229	417	572	943		-1.93	1.151E-10	-1.8975	5.52E-11	-1.8975	2.537E-11	-1.8975	2.8255E-10	-1.8975	4.2122E-10	-1.8975	3.6647e-05
1317.57262	65	65	50	61	39		1317.57262	49	62	53	59	59		1317.57262	16	68	118	213	395	544	934		-1.925	1.397E-10	-1.89	1.359E-11	-1.89	8.91E-12	-1.89	2.9786E-10	-1.89	3.8022E-10	-1.89	3.7276e-05
1317.89763	55	68	47	60	39		1317.89763	41	24	58	64	59		1317.89763	27	47	115	237	401	554	963		-1.92	8.1E-11	-1.8825	8.141E-11	-1.8825	4.627E-11	-1.8825	2.5299E-10	-1.8825	4.2013E-10	-1.8825	3.6595e-05
1318.22265	63	54	52	50	36		1318.22265	30	29	57	42	57		1318.22265	7	76	128	236	400	544	949		-1.915	1.3111E-10	-1.875	3.853E-11	-1.875	3.45E-12	-1.875	2.9844E-10	-1.875	3.576E-10	-1.875	3.5411e-05
1318.54766	48	60	44	53	23		1318.54766	39	38	63	49	53		1318.54766	49	59	125	215	419	554	953		-1.91	1.3427E-10	-1.8675	4.81E-12	-1.8675	4.815E-11	-1.8675	2.7886E-10	-1.8675	3.7022E-10	-1.8675	3.6155e-05
1318.87266	50	59	50	50	40		1318.87266	33	35	46	69	79		1318.87266	34	70	136	213	407	559	950		-1.905	7.497E-11	-1.86	7.13E-11	-1.86	1.396E-11	-1.86	2.3685E-10	-1.86	3.8898E-10	-1.86	3.4102e-05
1319.19767	48	55	42	46	34		1319.19767	49	30	51	50	85		1319.19767	31	52	120	229	401	553	949		-1.9	1.4232E-10	-1.8525	2.118E-11	-1.8525	7.81E-12	-1.8525	2.5014E-10	-1.8525	3.6623E-10	-1.8525	3.5734e-05
1319.52267	35	40	33	70	20		1319.52267	41	38	35	41	48		1319.52267	21	48	118	222	411	523	935		-1.895	5.571E-11	-1.845	9.981E-11	-1.845	7.063E-11	-1.845	2.5541E-10	-1.845	3.6993E-10	-1.845	3.4147e-05
1319.84767	64	61	62	69	70		1319.84767	39	58	58	69	80		1319.84767	24	76	147	243	422	562	979		-1.89	9.238E-11	-1.8375	6.016E-11	-1.8375	9.06E-12	-1.8375	2.2299E-10	-1.8375	3.546E-10	-1.8375	3.1751e-05
1320.17266	51	40	36	57	37		1320.17266	61	51	37	58	90		1320.17266	18	66	120	222	401	563	965		-1.885	1.3853E-10	-1.83	1.192E-11	-1.83	1.873E-11	-1.83	2.7099E-10	-1.83	3.6037E-10	-1.83	3.2014e-05
1320.49765	69	58	32	70	58		1320.49765	48	38	43	46	71		1320.49765	33	79	162	241	428	584	981		-1.88	7.972E-11	-1.8225	5.539E-11	-1.8225	3.394E-11	-1.8225	2.0719E-10	-1.8225	3.5918E-10	-1.8225	3.2377e-05
1320.82264	40	31	61	55	33		1320.82264	30	38	53	54	78		1320.82264	13	58	134	221	420	547	958		-1.875	1.4079E-10	-1.815	4.54E-11	-1.815	3.63E-12	-1.815	2.2724E-10	-1.815	3.2211E-10	-1.815	3.2573e-05
1321.14762	61	60	84	52	58		1321.14762	43	50	42	47	72		1321.14762	48	59	139	242	426	582	973		-1.87	1.268E-10	-1.8075	1.405E-11	-1.8075	6.933E-11	-1.8075	2.62E-10	-1.8075	3.6343E-10	-1.8075	3.1799e-05
1321.4726	54	32	32	13	53		1321.4726	34	43	35	51	60		1321.4726	20	75	121	217	423	561	948		-1.865	9.211E-11	-1.8	7.762E-11	-1.8	1.21E-12	-1.8	1.879E-10	-1.8	3.1586E-10	-1.8	3.1222e-05
1321.79758	41	55	63	51	43		1321.79758	70	42	52	74	80		1321.79758	21	73	118	244	438	558	968		-1.86	1.1159E-10	-1.7925	9.57E-12	-1.7925	3.576E-11	-1.7925	2.1148E-10	-1.7925	2.8656E-10	-1.7925	3.2323e-05
1322.12255	51	47	73	66	36		1322.12255	45	49	55	80	83		1322.12255	48	63	150	245	427	573	987		-1.855	1.1633E-10	-1.785	3.271E-11	-1.785	4.461E-11	-1.785	2.4993E-10	-1.785	3.4501E-10	-1.785	3.073e-06
1322.44752	61	67	46	55	40		1322.44752	38	44	52	47	73		1322.44752	38	70	152	224	422	589	1003		-1.85	7.299E-11	-1.7775	6.766E-11	-1.7775	1.01E-12	-1.7775	2.1385E-10	-1.7775	2.7236E-10	-1.7775	3.1656e-05
1322.77249	54	48	40	57	47		1322.77249	33	54	40	50	59		1322.77249	30	73	131	239	431	572	972		-1.845	1.2685E-10	-1.77	5.44E-12	-1.77	5.75E-11	-1.77	2.2296E-10	-1.77	2.9489E-10	-1.77	3.0276e-05
1323.09745	77	62	55	52	31		1323.09745	52	51	34	44	79		1323.09745	38	77	155	247	439	571	1008		-1.84	9.001E-11	-1.7625	5.563E-11	-1.7625	1.296E-11	-1.7625	2.4751E-10	-1.7625	3.1837E-10	-1.7625	3.1293e-05
1323.42241	57	42	48	42	45		1323.42241	45	42	48	33	61		1323.42241	42	68	147	254	433	588	995		-1.835	1.1512E-10	-1.755	1.51E-11	-1.755	1.218E-11	-1.755	2.0037E-10	-1.755	2.8275E-10	-1.755	3.135e-06
1323.74737	51	36	47	43	32		1323.74737	23	46	54	52	51		1323.74737	35	64	147	229	434	591	1001		-1.83	1.2683E-10	-1.7475	3.572E-11	-1.7475	7.192E-11	-1.7475	2.2956E-10	-1.7475	3.1842E-10	-1.7475	2.9906e-05
1324.07232	29	52	49	40	50		1324.07232	33	43	37	43	50		1324.07232	26	68	130	231	436	596	995		-1.825	6.093E-11	-1.74	7.083E-11	-1.74	1.321E-11	-1.74	2.4046E-10	-1.74	2.9859E-10	-1.74	2.8168e-05
1324.39727	62	74	56	54	46		1324.39727	45	50	89	61	51		1324.39727	47	81	146	247	452	610	1051		-1.82	1.3586E-10	-1.7325	2.57E-11	-1.7325	5.971E-11	-1.7325	2.2471E-10	-1.7325	2.4932E-10	-1.7325	3.0147e-05
1324.72221	32	61	55	48	43		1324.72221	17	30	53	43	98		1324.72221	30	69	143	248	437	596	996		-1.815	1.1794E-10	-1.725	2.807E-11	-1.725	2.816E-11	-1.725	2.2926E-10	-1.725	2.9217E-10	-1.725	2.839e-06
1325.04716	39	51	42	64	44		1325.04716	42	57	48	45	78		1325.04716	41	67	144	235	456	601	1013		-1.81	7.841E-11	-1.7175	7.726E-11	-1.7175	2.507E-11	-1.7175	1.8191E-10	-1.7175	2.6067E-10	-1.7175	2.7028e-05
1325.3721	41	43	25	43	35		1325.3721	23	17	38	42	52		1325.3721	13	76	160	218	453	587	1022		-1.805	1.358E-10	-1.71	3.529E-11	-1.71	6.962E-11	-1.71	2.5148E-10	-1.71	2.4402E-10	-1.71	2.9135e-05
1325.69703	62	53	38	69	67		1325.69703	54	68	57	59	78		1325.69703	7	92	147	250	471	611	1007		-1.8	7.93E-11	-1.7025	5.173E-11	-1.7025	2E-12	-1.7025	2.0947E-10	-1.7025	2.6398E-10	-1.7025	2.8615e-05
1326.02197	47	54	46	65	57		1326.02197	48	52	62	50	83		1326.02197	34	69	169	250	464	614	1048		-1.795	9.529E-11	-1.695	7.499E-11	-1.695	7.733E-11	-1.695	1.6833E-10	-1.695	2.2088E-10	-1.695	2.7298e-05
1326.34689	52	49	48	47	40		1326.34689	47	46	50	58	77		1326.34689	29	68	148	259	452	598	1043		-1.79	1.1289E-10	-1.6875	1.264E-11	-1.6875	3.733E-11	-1.6875	1.976E-10	-1.6875	2.8154E-10	-1.6875	2.7421e-05
1326.67182	42	47	56	45	39		1326.67182	36	48	56	41	80		1326.67182	20	71	142	241	458	602	1036		-1.785	6.744E-11	-1.68	9.182E-11	-1.68	1.853E-11	-1.68	2.1218E-10	-1.68	2.4916E-10	-1.68	2.8255e-05
1326.99674	41	63	54	50	53		1326.99674	43	57	48	94	65		1326.99674	36	88	151	242	460	620	1038		-1.78	1.1305E-10	-1.6725	5.753E-11	-1.6725	6.858E-11	-1.6725	1.623E-10	-1.6725	2.1734E-10	-1.6725	2.6642e-05
1327.32166	50	37	39	53	56		1327.32166	47	36	62	47	57		1327.32166	7	62	140	246	461	621	1047		-1.775	1.1652E-10	-1.665	1.064E-11	-1.665	1.054E-11	-1.665	1.8198E-10	-1.665	2.4994E-10	-1.665	2.7119e-05
1327.64658	46	62	46	59	55		1327.64658	11	47	59	59	82		1327.64658	23	67	154	247	447	598	1047		-1.77	2.317E-10	-1.6575	5.273E-11	-1.6575	9.506E-11	-1.6575	1.6611E-10	-1.6575	2.1013E-10	-1.6575	2.6099e-05
1327.97149	30	56	31	43	28		1327.97149	15	40	65	61	59		1327.97149	32	75	146	269	452	625	1054		-1.765	1.746E-10	-1.65	3.617E-11	-1.65	4.41E-11	-1.65	1.5133E-10	-1.65	2.1165E-10	-1.65	2.6524e-05
1328.2964	50	77	78	53	39		1328.2964	52	55	57	68	107		1328.2964	38	91	160	248	462	625	1068		-1.76	1.739E-10	-1.6425	6.551E-11	-1.6425	3.84E-12	-1.6425	2.0473E-10	-1.6425	2.3714E-10	-1.6425	2.894e-06
1328.6213	46	53	51	37	43		1328.6213	42	22	56	61	66		1328.6213	26	69	158	252	463	611	1067		-1.755	1.896E-10	-1.635	6.983E-11	-1.635	5.618E-11	-1.635	1.2558E-10	-1.635	1.9708E-10	-1.635	2.6834e-05
1328.9462	75	54	39	46	46		1328.9462	54	49	56	34	70		1328.9462	15	69	146	261	457	623	1056		-1.75	9.94E-11	-1.6275	9.77E-12	-1.6275	1.928E-11	-1.6275	1.6315E-10	-1.6275	2.1243E-10	-1.6275	2.5364e-05
1329.2711	40	43	56	43	44		1329.2711	50	31	47	62	68		1329.2711	47	68	143	249	477	626	1061		-1.745	1.755E-10	-1.62	9.151E-11	-1.62	2.878E-11	-1.62	1.9558E-10	-1.62	1.5237E-10	-1.62	2.6772e-05
1329.596	48	65	40	50	41		1329.596	36	10	54	50	73		1329.596	19	63	151	253	450	609	1075		-1.74	2.105E-10	-1.6125	6.541E-11	-1.6125	6.614E-11	-1.6125	1.2527E-10	-1.6125	1.977E-10	-1.6125	2.4243e-05
1329.92089	59	66	69	68	53		1329.92089	57	48	68	41	84		1329.92089	29	70	144	264	478	631	1081		-1.735	1.587E-10	-1.605	2.672E-11	-1.605	6.19E-12	-1.605	1.4366E-10	-1.605	2.2296E-10	-1.605	2.5645e-05
1330.24578	53	56	41	38	64		1330.24578	37	48	38	63	93		1330.24578	38	83	156	261	474	623	1068		-1.73	1.751E-10	-1.5975	7.831E-11	-1.5975	2.172E-11	-1.5975	1.7602E-10	-1.5975	2.0253E-10	-1.5975	2.4604e-05
1330.57066	45	65	41	59	41		1330.57066	27	39	57	50	68		1330.57066	37	65	158	273	462	638	1073		-1.725	9.92E-11	-1.59	1.046E-11	-1.59	7.433E-11	-1.59	1.4678E-10	-1.59	2.239E-10	-1.59	2.3404e-05
1330.89554	56	55	67	39	49		1330.89554	46	24	58	88	90		1330.89554	65	91	176	269	478	627	1081		-1.72	2.06E-10	-1.5825	5.131E-11	-1.5825	2.385E-11	-1.5825	1.3397E-10	-1.5825	2.0675E-10	-1.5825	2.422e-06
1331.22042	48	49	48	47	37		1331.22042	45	54	47	48	85		1331.22042	33	88	141	266	480	654	1101		-1.715	1.932E-10	-1.575	2.334E-11	-1.575	3.976E-11	-1.575	1.7623E-10	-1.575	1.6604E-10	-1.575	2.3453e-05
1331.54529	51	61	65	58	50		1331.54529	58	40	45	55	71		1331.54529	34	92	179	274	500	650	1083		-1.71	8.08E-11	-1.5675	2.73E-11	-1.5675	7.557E-11	-1.5675	1.5132E-10	-1.5675	1.9295E-10	-1.5675	2.3037e-05
1331.87016	72	52	43	75	51		1331.87016	48	51	73	78	74		1331.87016	29	86	180	261	488	658	1099		-1.705	1.193E-10	-1.56	8.05E-11	-1.56	1.169E-11	-1.56	1.5301E-10	-1.56	1.5048E-10	-1.56	2.2462e-05
1332.19503	63	55	43	51	56		1332.19503	49	39	44	67	102		1332.19503	39	73	157	252	475	653	1093		-1.7	1.398E-10	-1.5525	6.26E-12	-1.5525	7.703E-11	-1.5525	1.1483E-10	-1.5525	1.8564E-10	-1.5525	2.2141e-05
1332.5199	63	58	55	53	52		1332.5199	41	53	55	55	74		1332.5199	37	96	155	290	481	673	1097		-1.695	1.88E-10	-1.545	2.645E-11	-1.545	5.902E-11	-1.545	1.2777E-10	-1.545	1.8169E-10	-1.545	2.1937e-05
1332.84476	60	69	62	62	37		1332.84476	48	43	74	65	95		1332.84476	30	89	160	273	493	670	1119		-1.69	2.806E-10	-1.5375	7.617E-11	-1.5375	7.61E-12	-1.5375	1.6621E-10	-1.5375	1.4032E-10	-1.5375	2.3456e-05
1333.16961	42	54	32	59	59		1333.16961	27	32	44	60	76		1333.16961	42	75	166	252	479	639	1100		-1.685	1.552E-10	-1.53	1.902E-11	-1.53	9.704E-11	-1.53	1.0381E-10	-1.53	2.0554E-10	-1.53	2.2662e-05
1333.49447	51	70	67	56	56		1333.49447	46	53	61	83	100		1333.49447	41	93	175	271	510	658	1110		-1.68	8.32E-11	-1.5225	6.145E-11	-1.5225	5.371E-11	-1.5225	1.4659E-10	-1.5225	1.6685E-10	-1.5225	2.1272e-05
1333.81932	41	50	42	56	45		1333.81932	55	36	62	51	87		1333.81932	36	77	158	272	494	671	1123		-1.675	1.552E-10	-1.515	4.39E-12	-1.515	1.201E-11	-1.515	1.305E-10	-1.515	1.453E-10	-1.515	2.0994e-05
1334.14416	47	38	33	46	18		1334.14416	25	47	43	63	105		1334.14416	28	85	152	276	492	679	1107		-1.67	7.89E-11	-1.5075	2.51E-11	-1.5075	6.369E-11	-1.5075	1.1725E-10	-1.5075	1.798E-10	-1.5075	2.2472e-05
1334.46901	42	48	63	36	58		1334.46901	36	22	51	68	105		1334.46901	29	86	158	300	484	657	1131		-1.665	1.533E-10	-1.5	7.97E-11	-1.5	6.197E-11	-1.5	1.6095E-10	-1.5	1.3453E-10	-1.5	2.1497e-05
1334.79384	57	63	60	53	45		1334.79384	41	51	65	71	95		1334.79384	43	84	163	278	494	686	1153		-1.66	1.786E-10	-1.4925	1.555E-11	-1.4925	6.96E-12	-1.4925	9.26E-11	-1.4925	1.4696E-10	-1.4925	2.1783e-05
1335.11868	45	43	59	56	52		1335.11868	61	35	45	46	78		1335.11868	38	86	160	279	491	676	1126		-1.655	1.241E-10	-1.485	6.014E-11	-1.485	5.978E-11	-1.485	1.2243E-10	-1.485	1.454E-10	-1.485	1.9678e-05
1335.44351	55	56	49	35	33		1335.44351	39	45	65	53	92		1335.44351	36	80	173	288	485	657	1141		-1.65	2.339E-10	-1.4775	3.56E-12	-1.4775	3.285E-11	-1.4775	1.5085E-10	-1.4775	1.1289E-10	-1.4775	1.9021e-05
1335.76834	51	77	61	72	61		1335.76834	44	65	77	75	96		1335.76834	52	84	190	300	510	675	1141		-1.645	2.113E-10	-1.47	4.24E-12	-1.47	1.304E-11	-1.47	1.2295E-10	-1.47	1.5663E-10	-1.47	2.0492e-05
1336.09317	63	73	61	36	52		1336.09317	36	45	55	68	82		1336.09317	37	81	177	293	508	678	1134		-1.64	2.473E-10	-1.4625	8.29E-11	-1.4625	7.723E-11	-1.4625	1.7439E-10	-1.4625	1.1954E-10	-1.4625	2.101e-06
1336.41799	25	31	61	54	42		1336.41799	45	32	39	66	87		1336.41799	32	94	170	283	509	659	1139		-1.635	1.268E-10	-1.455	3.083E-11	-1.455	4.72E-12	-1.455	1.3503E-10	-1.455	1.3394E-10	-1.455	2.03E-9
1336.74281	27	56	54	64	56		1336.74281	27	49	62	58	98		1336.74281	29	70	175	282	504	679	1141		-1.63	1.543E-10	-1.4475	6.763E-11	-1.4475	3.17E-11	-1.4475	1.1445E-10	-1.4475	1.5042E-10	-1.4475	2.005e-06
1337.06762	29	40	60	46	64		1337.06762	51	46	48	57	104		1337.06762	33	91	180	294	523	679	1147		-1.625	1.821E-10	-1.44	7.58E-11	-1.44	7.093E-11	-1.44	1.4316E-10	-1.44	1.0565E-10	-1.44	1.8806e-05
1337.39243	62	61	50	55	63		1337.39243	38	46	72	83	108		1337.39243	35	91	184	289	513	704	1175		-1.62	9.93E-11	-1.4325	1.151E-11	-1.4325	1.781E-11	-1.4325	1.0286E-10	-1.4325	1.4154E-10	-1.4325	1.8335e-05
1337.71724	28	24	56	61	56		1337.71724	36	32	37	74	81		1337.71724	12	85	170	286	516	703	1149		-1.615	2.134E-10	-1.425	1.0183E-10	-1.425	2.394E-11	-1.425	1.5897E-10	-1.425	1.1701E-10	-1.425	1.9785e-05
1338.04205	49	55	52	54	56		1338.04205	37	44	58	68	64		1338.04205	37	87	161	298	521	713	1184		-1.61	2.529E-10	-1.4175	6.346E-11	-1.4175	7.895E-11	-1.4175	1.3189E-10	-1.4175	9.396E-11	-1.4175	1.9325e-05
1338.36685	40	43	36	53	41		1338.36685	25	37	67	61	71		1338.36685	28	96	194	307	529	689	1168		-1.605	1.401E-10	-1.41	1.936E-11	-1.41	2.891E-11	-1.41	9.559E-11	-1.41	1.5828E-10	-1.41	1.8052e-05
1338.69165	89	59	53	86	53		1338.69165	45	53	55	62	78		1338.69165	32	87	180	296	520	690	1180		-1.6	1.981E-10	-1.4025	7.125E-11	-1.4025	4.906E-11	-1.4025	1.3965E-10	-1.4025	9.88E-11	-1.4025	1.8287e-05
1339.01644	65	54	54	61	48		1339.01644	60	51	60	65	102		1339.01644	42	87	186	299	534	715	1164		-1.595	1.523E-10	-1.395	7.211E-11	-1.395	7.864E-11	-1.395	9.987E-11	-1.395	9.729E-11	-1.395	1.8017e-05
1339.34123	61	83	67	38	63		1339.34123	40	56	70	76	78		1339.34123	50	81	176	302	552	713	1195		-1.59	1.891E-10	-1.3875	2.353E-11	-1.3875	1.175E-11	-1.3875	1.1285E-10	-1.3875	1.2907E-10	-1.3875	1.8001e-05
1339.66602	57	46	37	77	50		1339.66602	55	52	50	83	102		1339.66602	44	93	173	299	540	703	1181		-1.585	2.096E-10	-1.38	8.76E-11	-1.38	8.555E-11	-1.38	1.1471E-10	-1.38	8.887E-11	-1.38	1.8359e-05
1339.9908	48	49	61	76	64		1339.9908	34	43	51	94	87		1339.9908	30	77	175	295	555	717	1220		-1.58	1.254E-10	-1.3725	2.158E-11	-1.3725	5.797E-11	-1.3725	9.593E-11	-1.3725	1.0985E-10	-1.3725	1.9331e-05
1340.31558	59	47	68	49	34		1340.31558	40	59	67	72	90		1340.31558	49	104	181	289	527	706	1192		-1.575	1.642E-10	-1.365	3.32E-11	-1.365	1.316E-11	-1.365	1.3358E-10	-1.365	6.461E-11	-1.365	1.7212e-05
1340.64036	53	57	53	58	50		1340.64036	37	38	55	62	79		1340.64036	55	92	193	301	530	730	1206		-1.57	1.316E-10	-1.3575	5.339E-11	-1.3575	9.415E-11	-1.3575	8.61E-11	-1.3575	7.238E-11	-1.3575	1.7556e-05
1340.96513	46	49	52	61	50		1340.96513	50	37	28	59	83		1340.96513	25	68	163	303	518	705	1207		-1.565	1.367E-10	-1.35	1.665E-11	-1.35	5.807E-11	-1.35	1.4173E-10	-1.35	1.1698E-10	-1.35	1.6131e-05
1341.2899	52	51	36	43	31		1341.2899	36	21	50	57	83		1341.2899	44	106	168	299	549	722	1212		-1.56	2.472E-10	-1.3425	8.118E-11	-1.3425	1.423E-11	-1.3425	1.0986E-10	-1.3425	6.154E-11	-1.3425	1.5919e-05
1341.61466	48	64	64	53	50		1341.61466	54	52	65	90	104		1341.61466	32	95	196	318	541	721	1221		-1.555	5.89E-11	-1.335	4.016E-11	-1.335	6.245E-11	-1.335	8.602E-11	-1.335	1.1585E-10	-1.335	1.6243e-05
1341.93943	68	84	62	67	62		1341.93943	54	43	65	60	96		1341.93943	42	92	199	309	559	742	1232		-1.55	7.24E-11	-1.3275	7.955E-11	-1.3275	5.919E-11	-1.3275	1.1777E-10	-1.3275	7.156E-11	-1.3275	1.6554e-05
1342.26418	49	63	57	54	45		1342.26418	40	44	49	79	86		1342.26418	23	85	180	304	538	709	1227		-1.545	1.275E-10	-1.32	6.442E-11	-1.32	1.039E-11	-1.32	8.461E-11	-1.32	6.63E-11	-1.32	1.543e-06
1342.58894	50	60	58	58	53		1342.58894	56	38	55	77	87		1342.58894	46	89	200	328	563	743	1259		-1.54	1.183E-10	-1.3125	2.308E-11	-1.3125	5.782E-11	-1.3125	7.603E-11	-1.3125	1.0798E-10	-1.3125	1.6206e-05
1342.91369	50	45	57	59	38		1342.91369	39	43	57	59	93		1342.91369	29	97	195	316	558	728	1239		-1.535	1.566E-10	-1.305	7.533E-11	-1.305	1.656E-11	-1.305	1.1603E-10	-1.305	3.243E-11	-1.305	1.6415e-05
1343.23844	51	74	23	45	45		1343.23844	49	41	56	69	91		1343.23844	27	84	183	300	562	738	1242		-1.53	1.023E-10	-1.2975	7.555E-11	-1.2975	6.524E-11	-1.2975	8.862E-11	-1.2975	5.216E-11	-1.2975	1.6398e-05
1343.56318	37	46	37	30	67		1343.56318	26	40	58	53	70		1343.56318	23	91	172	295	549	729	1222		-1.525	1.991E-10	-1.29	1.995E-11	-1.29	2.28E-12	-1.29	9.29E-11	-1.29	8.583E-11	-1.29	1.6182e-05
1343.88792	41	60	60	53	61		1343.88792	41	53	60	73	97		1343.88792	32	95	196	326	561	751	1260		-1.52	1.606E-10	-1.2825	5.847E-11	-1.2825	1.895E-11	-1.2825	1.2873E-10	-1.2825	6.716E-11	-1.2825	1.6339e-05
1344.21266	44	60	28	38	44		1344.21266	27	23	57	54	103		1344.21266	12	87	176	310	565	755	1234		-1.515	1.508E-10	-1.275	4.51E-12	-1.275	7.807E-11	-1.275	7.206E-11	-1.275	6.668E-11	-1.275	1.5843e-05
1344.5374	74	53	62	73	56		1344.5374	54	66	80	92	102		1344.5374	71	99	197	315	578	751	1275		-1.51	2.273E-10	-1.2675	3.742E-11	-1.2675	8.84E-12	-1.2675	1.2078E-10	-1.2675	8.593E-11	-1.2675	1.5797e-05
1344.86213	44	60	72	53	72		1344.86213	62	52	72	57	96		1344.86213	49	97	174	335	589	756	1255		-1.505	9.65E-11	-1.26	6.799E-11	-1.26	2.82E-11	-1.26	4.983E-11	-1.26	4.632E-11	-1.26	1.5674e-05
1345.18685	58	66	68	69	71		1345.18685	48	50	59	77	122		1345.18685	41	101	197	317	569	764	1273		-1.5	5.34E-11	-1.2525	2.283E-11	-1.2525	8.161E-11	-1.2525	7.596E-11	-1.2525	1.0858E-10	-1.2525	1.3161e-05
1345.51158	44	49	64	62	59		1345.51158	50	37	59	71	81		1345.51158	38	98	191	300	570	764	1231		-1.495	1.302E-10	-1.245	6.226E-11	-1.245	1.034E-11	-1.245	1.0974E-10	-1.245	5.681E-11	-1.245	1.5063e-05
1345.8363	67	51	55	59	63		1345.8363	32	66	70	73	93		1345.8363	21	85	187	331	580	771	1282		-1.49	1.22E-11	-1.2375	5.027E-11	-1.2375	6.976E-11	-1.2375	8.166E-11	-1.2375	9.404E-11	-1.2375	1.4801e-05
1346.16101	40	11	55	42	51		1346.16101	38	55	62	69	101		1346.16101	33	90	186	314	567	752	1276		-1.485	9.91E-11	-1.23	2.022E-11	-1.23	6.583E-11	-1.23	7.484E-11	-1.23	8.167E-11	-1.23	1.4051e-05
1346.48572	59	73	53	48	56		1346.48572	35	46	49	66	114		1346.48572	48	99	196	318	573	756	1306		-1.48	6.29E-11	-1.2225	8.371E-11	-1.2225	1.8E-12	-1.2225	1.145E-10	-1.2225	2.875E-11	-1.2225	1.3399e-05
1346.81043	52	45	43	76	36		1346.81043	42	23	36	61	99		1346.81043	25	76	214	314	583	760	1292		-1.475	1.093E-10	-1.215	7.14E-12	-1.215	8.606E-11	-1.215	6.693E-11	-1.215	7.69E-11	-1.215	1.3198e-05
1347.13514	43	57	43	67	59		1347.13514	29	51	53	89	95		1347.13514	33	88	183	312	564	770	1269		-1.47	1.611E-10	-1.2075	3.64E-11	-1.2075	8.99E-12	-1.2075	1.0132E-10	-1.2075	7.86E-12	-1.2075	1.1842e-05
1347.45984	15	29	59	59	46		1347.45984	61	59	56	64	89		1347.45984	34	121	207	331	581	762	1275		-1.465	1.042E-10	-1.2	8.466E-11	-1.2	4.116E-11	-1.2	9.805E-11	-1.2	2.877E-11	-1.2	1.3236e-05
1347.78454	45	45	52	50	44		1347.78454	41	62	69	69	112		1347.78454	47	92	191	333	582	784	1300		-1.46	1.387E-10	-1.1925	2.284E-11	-1.1925	7.873E-11	-1.1925	6.095E-11	-1.1925	8.793E-11	-1.1925	1.2705e-05
1348.10923	68	41	47	52	28		1348.10923	37	53	67	60	97		1348.10923	28	111	205	341	605	782	1317		-1.455	3.51E-11	-1.185	6.276E-11	-1.185	1.768E-11	-1.185	8.423E-11	-1.185	3.3E-11	-1.185	1.2396e-05
1348.43392	60	62	48	60	54		1348.43392	33	62	56	63	84		1348.43392	62	85	197	300	557	724	1220		-1.45	4.96E-11	-1.1775	1.665E-11	-1.1775	3.369E-11	-1.1775	8.886E-11	-1.1775	5.356E-11	-1.1775	1.2593e-05
1348.75861	36	40	32	60	66		1348.75861	22	30	55	80	83		1348.75861	33	101	192	317	574	754	1246		-1.445	8.08E-11	-1.17	3.235E-11	-1.17	5.878E-11	-1.17	5.319E-11	-1.17	1.755E-11	-1.17	1.2684e-05
1349.08329	59	69	73	46	49		1349.08329	55	42	41	65	110		1349.08329	42	83	198	344	576	751	1273		-1.44	6.62E-11	-1.1625	8.458E-11	-1.1625	2.184E-11	-1.1625	8.879E-11	-1.1625	4.471E-11	-1.1625	1.1742e-05
1349.40797	65	27	49	29	57		1349.40797	45	72	44	61	87		1349.40797	47	72	195	332	594	750	1288		-1.435	9.67E-11	-1.155	3.302E-11	-1.155	6.571E-11	-1.155	5.897E-11	-1.155	6.957E-11	-1.155	1.1081e-05
1349.73265	52	73	35	57	46		1349.73265	53	54	56	70	118		1349.73265	44	93	202	326	583	787	1293		-1.43	1.994E-10	-1.1475	6.615E-11	-1.1475	1.21E-12	-1.1475	5.599E-11	-1.1475	2.113E-11	-1.1475	1.1529e-05
1350.05732	43	47	53	52	66		1350.05732	43	52	72	77	100		1350.05732	38	91	199	347	613	788	1343		-1.425	9.95E-11	-1.14	8.293E-11	-1.14	3.377E-11	-1.14	1.0298E-10	-1.14	8.547E-11	-1.14	1.0976e-05
1350.38199	87	65	51	43	63		1350.38199	51	33	54	84	101		1350.38199	56	103	204	342	620	800	1356		-1.42	3.28E-11	-1.1325	1.733E-11	-1.1325	8.719E-11	-1.1325	2.585E-11	-1.1325	4.923E-11	-1.1325	1.1248e-05
1350.70666	35	61	46	47	44		1350.70666	39	48	54	80	115		1350.70666	45	87	199	341	622	799	1314		-1.415	1.07E-11	-1.125	1.0569E-10	-1.125	2.817E-11	-1.125	6.194E-11	-1.125	8.92E-12	-1.125	1.1313e-05
1351.03132	47	41	42	58	84		1351.03132	26	43	63	53	102		1351.03132	45	100	189	330	560	737	1252		-1.41	4.67E-11	-1.1175	6.958E-11	-1.1175	7.48E-11	-1.1175	9.057E-11	-1.1175	5.38E-11	-1.1175	1.1996e-05
1351.35598	22	49	44	56	43		1351.35598	40	19	52	61	105		1351.35598	15	77	205	327	583	771	1265		-1.405	-5.9E-12	-1.11	2.04E-11	-1.11	7.498E-11	-1.11	4.769E-11	-1.11	3.218E-11	-1.11	1.1058e-05
1351.68063	65	64	65	71	79		1351.68063	39	39	87	89	118		1351.68063	57	103	219	358	619	808	1331		-1.4	-1.85E-11	-1.1025	9.223E-11	-1.1025	1.37E-11	-1.1025	5.055E-11	-1.1025	6.071E-11	-1.1025	1.1551e-05
1352.00529	58	71	65	81	71		1352.00529	53	41	63	75	106		1352.00529	54	110	216	362	596	817	1323		-1.395	8.61E-11	-1.095	4.57E-11	-1.095	3.702E-11	-1.095	8.981E-11	-1.095	4.313E-11	-1.095	1.1177e-05
1352.32993	52	46	53	54	59		1352.32993	55	56	53	74	99		1352.32993	51	111	191	317	585	784	1257		-1.39	-1.19E-11	-1.0875	4.26E-11	-1.0875	2.086E-11	-1.0875	6.505E-11	-1.0875	8.77E-12	-1.0875	1.1039e-05
1352.65458	36	46	61	58	59		1352.65458	30	37	64	87	131		1352.65458	33	86	195	338	582	750	1268		-1.385	3.9E-12	-1.08	8.382E-11	-1.08	3.757E-11	-1.08	6.405E-11	-1.08	3.732E-11	-1.08	9.698e-07
1352.97922	70	71	40	65	70		1352.97922	61	60	56	75	107		1352.97922	60	107	221	350	621	808	1356		-1.38	4.93E-11	-1.0725	1.594E-11	-1.0725	7.49E-11	-1.0725	9.094E-11	-1.0725	1.445E-11	-1.0725	1.0505e-05
1353.30385	36	58	48	55	61		1353.30385	47	48	29	48	107		1353.30385	55	98	176	309	545	766	1250		-1.375	3.18E-11	-1.065	8.533E-11	-1.065	3.602E-11	-1.065	4.784E-11	-1.065	7.67E-12	-1.065	1.0782e-05
1353.62849	40	46	49	70	34		1353.62849	42	44	68	79	77		1353.62849	39	109	204	352	598	793	1334		-1.37	3.85E-11	-1.0575	6.336E-11	-1.0575	6.171E-11	-1.0575	8.72E-11	-1.0575	4.598E-11	-1.0575	9.792e-07
1353.95312	27	39	51	61	36		1353.95312	46	37	64	68	84		1353.95312	30	86	184	300	545	719	1214		-1.365	5.86E-11	-1.05	2.015E-11	-1.05	8.229E-11	-1.05	7.936E-11	-1.05	1.077E-11	-1.05	1.0601e-05
1354.27774	57	66	62	63	52		1354.27774	42	39	57	74	120		1354.27774	25	126	217	375	604	808	1331		-1.36	8E-12	-1.0425	7.579E-11	-1.0425	1.679E-11	-1.0425	3.564E-11	-1.0425	7.101E-11	-1.0425	9.122e-07
1354.60237	22	51	40	56	42		1354.60237	25	46	51	63	108		1354.60237	37	79	211	354	602	787	1319		-1.355	2.3E-11	-1.035	3.688E-11	-1.035	1.0227E-10	-1.035	1.0737E-10	-1.035	3.865E-11	-1.035	9.846e-07
1354.92698	50	58	51	52	61		1354.92698	41	60	70	67	122		1354.92698	57	136	211	353	611	809	1317		-1.35	7.36E-11	-1.0275	2.906E-11	-1.0275	6.846E-11	-1.0275	7.222E-11	-1.0275	2.585E-11	-1.0275	9.4912e-06
1355.2516	29	57	40	45	42		1355.2516	28	28	41	65	105		1355.2516	36	83	186	322	535	720	1199		-1.345	7.26E-11	-1.02	9.404E-11	-1.02	2.034E-11	-1.02	4.386E-11	-1.02	2.386E-11	-1.02	8.6064e-06
1355.57621	46	53	48	60	38		1355.57621	26	52	49	72	80		1355.57621	57	96	178	286	490	668	1086		-1.34	-2.29E-11	-1.0125	3.499E-11	-1.0125	9.781E-11	-1.0125	7.872E-11	-1.0125	2.503E-11	-1.0125	8.2529e-06
1355.90082	55	68	45	47	57		1355.90082	31	42	53	71	73		1355.90082	37	115	179	306	553	750	1214		-1.335	3.06E-11	-1.005	3.21E-11	-1.005	6.856E-11	-1.005	7.913E-11	-1.005	6.72E-12	-1.005	8.6514e-06
1356.22542	46	40	58	63	57		1356.22542	50	45	72	120	114		1356.22542	41	107	207	363	611	822	1346		-1.33	6.39E-11	-0.9975	5.459E-11	-0.9975	5.15E-12	-0.9975	3.87E-11	-0.9975	3.261E-11	-0.9975	7.853e-07
1356.55002	45	54	46	42	44		1356.55002	30	45	61	79	73		1356.55002	39	94	145	265	470	618	1025		-1.325	-2.22E-11	-0.99	2.206E-11	-0.99	7.694E-11	-0.99	6.226E-11	-0.99	0	-0.99	8.167e-07
1356.87462	46	31	47	63	40		1356.87462	37	42	51	82	104		1356.87462	43	103	179	322	596	791	1264		-1.32	1.358E-10	-0.9825	8.333E-11	-0.9825	1.389E-11	-0.9825	5.45E-11	-0.9825	5.241E-11	-0.9825	8.8034e-06
1357.19921	44	58	50	53	54		1357.19921	47	52	70	91	130		1357.19921	47	103	233	360	649	834	1414		-1.315	1.165E-10	-0.975	4.73E-12	-0.975	4.858E-11	-0.975	3.559E-11	-0.975	2.216E-11	-0.975	7.5811e-06
1357.5238	70	72	64	53	79		1357.5238	43	53	70	100	116		1357.5238	46	123	226	389	640	837	1398		-1.31	1.9E-11	-0.9675	3.606E-11	-0.9675	6.752E-11	-0.9675	7.709E-11	-0.9675	1.394E-11	-0.9675	7.5376e-06
1357.84839	48	41	50	50	46		1357.84839	24	63	70	76	122		1357.84839	39	88	193	316	504	672	1096		-1.305	9.9E-11	-0.96	8.412E-11	-0.96	1.883E-11	-0.96	2.633E-11	-0.96	2.626E-11	-0.96	7.3259e-06
1358.17297	64	64	72	71	71		1358.17297	57	54	81	106	120		1358.17297	64	109	225	364	621	791	1323		-1.3	3.42E-11	-0.9525	3.726E-11	-0.9525	7.791E-11	-0.9525	9.06E-11	-0.9525	2.49E-12	-0.9525	7.4311e-06
1358.49755	45	42	46	57	63		1358.49755	57	62	68	70	113		1358.49755	58	108	210	349	618	783	1289		-1.295	4.36E-11	-0.945	3.642E-11	-0.945	3.469E-11	-0.945	7.739E-11	-0.945	7.58E-12	-0.945	7.6971e-06
1358.82212	64	58	52	66	64		1358.82212	35	65	69	83	115		1358.82212	52	112	208	363	636	859	1363		-1.29	-6.43E-11	-0.9375	9.049E-11	-0.9375	2.804E-11	-0.9375	3.23E-11	-0.9375	3.44E-11	-0.9375	6.5104e-06
1359.14669	44	60	47	71	51		1359.14669	48	66	65	81	114		1359.14669	43	109	193	334	582	754	1205		-1.285	-2.54E-11	-0.93	4.056E-11	-0.93	9.347E-11	-0.93	7.897E-11	-0.93	1.474E-11	-0.93	7.1129e-06
1359.47126	54	72	28	57	50		1359.47126	38	44	63	74	120		1359.47126	29	102	219	346	622	801	1329		-1.28	5.08E-11	-0.9225	6.711E-11	-0.9225	2.88E-12	-0.9225	4.656E-11	-0.9225	4.269E-11	-0.9225	7.4334e-06
1359.79583	48	45	66	68	70		1359.79583	45	33	79	69	131		1359.79583	29	113	213	371	629	861	1388		-1.275	-2.2E-12	-0.915	8.582E-11	-0.915	4.308E-11	-0.915	6.556E-11	-0.915	1.285E-11	-0.915	7.0876e-06
1360.12039	52	79	62	42	51		1360.12039	34	56	62	79	100		1360.12039	43	82	187	305	565	731	1195		-1.27	1.61E-11	-0.9075	1.908E-11	-0.9075	8.031E-11	-0.9075	7.662E-11	-0.9075	2.714E-11	-0.9075	7.1853e-06
1360.44494	45	65	55	59	49		1360.44494	33	51	54	54	94		1360.44494	28	99	173	289	506	660	1106		-1.265	-2.6E-11	-0.9	9.072E-11	-0.9	2.637E-11	-0.9	2.473E-11	-0.9	1.219E-11	-0.9	5.7685e-06
1360.7695	56	65	55	64	74		1360.7695	49	61	75	88	122		1360.7695	62	125	240	373	634	858	1378		-1.26	-9.72E-11	-0.8925	7.812E-11	-0.8925	3.307E-11	-0.8925	9.459E-11	-0.8925	1.035E-11	-0.8925	5.9777e-06
1361.09404	48	32	48	41	63		1361.09404	25	34	56	68	111		1361.09404	29	103	215	373	625	837	1385		-1.255	9.57E-11	-0.885	4.099E-11	-0.885	8.945E-11	-0.885	6.169E-11	-0.885	1.236E-11	-0.885	6.3977e-06
1361.41859	85	63	50	51	72		1361.41859	47	61	83	91	127		1361.41859	46	104	218	347	584	775	1273		-1.25	-1.23E-11	-0.8775	8.641E-11	-0.8775	4.013E-11	-0.8775	5.716E-11	-0.8775	2.042E-11	-0.8775	5.7824e-06
1361.74313	58	66	64	51	39		1361.74313	66	71	54	62	103		1361.74313	34	86	175	280	508	654	1082		-1.245	1.1523E-10	-0.87	1.902E-11	-0.87	8.105E-11	-0.87	6.478E-11	-0.87	2.859E-11	-0.87	6.2156e-06
1362.06767	31	58	53	38	45		1362.06767	28	67	56	86	89		1362.06767	55	113	204	341	579	776	1287		-1.24	1.0331E-10	-0.8625	1.0327E-10	-0.8625	6.199E-11	-0.8625	5.197E-11	-0.8625	4.41E-12	-0.8625	5.9524e-06
1362.3922	48	52	51	43	48		1362.3922	26	42	58	74	102		1362.3922	43	84	160	277	477	634	1037		-1.235	3.88E-11	-0.855	6.709E-11	-0.855	2.247E-11	-0.855	7.373E-11	-0.855	5.192E-11	-0.855	5.5288e-06
1362.71673	37	46	50	42	57		1362.71673	28	43	46	85	109		1362.71673	33	79	185	271	506	692	1078		-1.23	1.2467E-10	-0.8475	2.745E-11	-0.8475	7.937E-11	-0.8475	6.423E-11	-0.8475	3.81E-11	-0.8475	5.2935e-06
1363.04126	39	52	57	64	35		1363.04126	28	45	49	67	89		1363.04126	43	76	174	255	429	548	882		-1.225	8.942E-11	-0.84	7.338E-11	-0.84	5.04E-11	-0.84	2.65E-11	-0.84	1.527E-11	-0.84	5.3034e-06
1363.36578	54	61	51	68	60		1363.36578	51	56	50	80	117		1363.36578	45	97	174	299	513	665	1095		-1.22	4.484E-11	-0.8325	8.85E-12	-0.8325	2.086E-11	-0.8325	7.968E-11	-0.8325	3.848E-11	-0.8325	5.0154e-06
1363.6903	45	59	25	68	57		1363.6903	39	51	53	81	106		1363.6903	34	97	217	350	647	851	1369		-1.215	9.551E-11	-0.825	3.459E-11	-0.825	8.523E-11	-0.825	2.05E-12	-0.825	2.115E-11	-0.825	5.1488e-06
1364.01482	55	71	82	63	67		1364.01482	44	75	75	110	130		1364.01482	56	127	259	403	711	915	1494		-1.21	5.815E-11	-0.8175	8.942E-11	-0.8175	3.955E-11	-0.8175	3.552E-11	-0.8175	5.74E-12	-0.8175	4.4744e-06
1364.33933	63	39	48	56	75		1364.33933	39	45	84	89	142		1364.33933	43	128	214	383	698	909	1469		-1.205	1.0475E-10	-0.81	2.247E-11	-0.81	7.455E-11	-0.81	6.854E-11	-0.81	3.997E-11	-0.81	4.9519e-06
1364.66384	39	45	47	60	63		1364.66384	51	29	70	69	110		1364.66384	44	101	215	382	678	873	1450		-1.2	1.0513E-10	-0.8025	9.447E-11	-0.8025	8.204E-11	-0.8025	2.835E-11	-0.8025	1.423E-11	-0.8025	4.4609e-06
1364.98835	58	42	42	64	51		1364.98835	37	54	66	92	129		1364.98835	41	110	194	351	597	790	1298		-1.195	4.07E-11	-0.795	4.112E-11	-0.795	1.966E-11	-0.795	2.791E-11	-0.795	2.695E-11	-0.795	4.1524e-06
1365.31285	54	57	46	43	57		1365.31285	48	43	60	83	114		1365.31285	43	80	166	254	499	628	991		-1.19	7.5E-11	-0.7875	3.12E-11	-0.7875	1.1382E-10	-0.7875	6.742E-11	-0.7875	4.254E-11	-0.7875	4.6752e-06
1365.63734	51	59	26	57	59		1365.63734	40	52	52	70	101		1365.63734	30	91	172	298	525	680	1116		-1.185	8.145E-11	-0.78	8.745E-11	-0.78	6.352E-11	-0.78	2.521E-11	-0.78	1.655E-11	-0.78	3.5793e-06
1365.96184	49	67	53	62	68		1365.96184	24	76	47	86	105		1365.96184	39	105	219	368	609	805	1322		-1.18	3.246E-11	-0.7725	4.418E-11	-0.7725	2.374E-11	-0.7725	5.338E-11	-0.7725	3.351E-11	-0.7725	3.9595e-06
1366.28633	48	42	61	53	41		1366.28633	44	52	65	83	97		1366.28633	12	98	189	309	535	687	1159		-1.175	9.833E-11	-0.765	9.301E-11	-0.765	9.014E-11	-0.765	1.92E-12	-0.765	4.52E-11	-0.765	3.9772e-06
1366.61081	70	69	59	54	74		1366.61081	29	56	61	81	144		1366.61081	61	146	252	407	703	919	1489		-1.17	4.062E-11	-0.7575	7.135E-11	-0.7575	7.247E-11	-0.7575	2.982E-11	-0.7575	1.31E-12	-0.7575	3.5578e-06
1366.9353	49	41	43	52	79		1366.9353	35	47	59	103	146		1366.9353	61	108	234	407	713	936	1532		-1.165	5.096E-11	-0.75	1.271E-11	-0.75	2.747E-11	-0.75	6.176E-11	-0.75	5.143E-11	-0.75	4.3054e-06
1367.25977	62	59	46	57	64		1367.25977	52	47	54	116	115		1367.25977	46	126	252	413	704	937	1526		-1.16	1.0205E-10	-0.7425	7.261E-11	-0.7425	6.805E-11	-0.7425	3.087E-11	-0.7425	2.42E-12	-0.7425	3.7818e-06
1367.58425	30	61	49	45	60		1367.58425	62	27	64	75	131		1367.58425	50	107	218	361	639	820	1334		-1.155	3.227E-11	-0.735	5.45E-12	-0.735	4.49E-12	-0.735	4.026E-11	-0.735	2.924E-11	-0.735	3.4776e-06
1367.90872	66	76	42	63	78		1367.90872	46	68	47	81	111		1367.90872	65	110	261	400	671	881	1462		-1.15	8.806E-11	-0.7275	4.393E-11	-0.7275	4.903E-11	-0.7275	6.561E-11	-0.7275	4.34E-11	-0.7275	3.8588e-06
1368.23319	61	60	45	68	51		1368.23319	39	73	75	109	117		1368.23319	57	101	216	364	610	795	1281		-1.145	7.216E-11	-0.72	8.746E-11	-0.72	8.819E-11	-0.72	3.251E-11	-0.72	6.93E-12	-0.72	3.2378e-06
1368.55765	76	55	56	72	64		1368.55765	41	46	58	102	103		1368.55765	41	118	199	320	529	702	1118		-1.14	4.048E-11	-0.7125	1.771E-11	-0.7125	3.855E-11	-0.7125	8.898E-11	-0.7125	4.513E-11	-0.7125	3.0944e-06
1368.88211	45	52	55	60	64		1368.88211	50	55	49	88	131		1368.88211	42	101	224	375	670	871	1365		-1.135	1.0334E-10	-0.705	4.997E-11	-0.705	8.067E-11	-0.705	5.896E-11	-0.705	1.064E-11	-0.705	3.334e-07
1369.20657	66	72	70	62	78		1369.20657	55	64	76	98	122		1369.20657	65	109	226	352	572	740	1212		-1.13	2.88E-11	-0.6975	7.346E-11	-0.6975	7.685E-11	-0.6975	2.134E-11	-0.6975	1.963E-11	-0.6975	2.7812e-06
1369.53102	40	45	44	54	61		1369.53102	29	47	50	76	106		1369.53102	29	99	201	345	594	780	1257		-1.125	4.914E-11	-0.69	2.47E-11	-0.69	1.978E-11	-0.69	4.949E-11	-0.69	5.01E-11	-0.69	3.3172e-06
1369.85547	70	78	74	63	93		1369.85547	76	63	89	112	168		1369.85547	60	129	270	416	738	969	1545		-1.12	9.795E-11	-0.6825	8.007E-11	-0.6825	1.1238E-10	-0.6825	5.566E-11	-0.6825	5.5E-12	-0.6825	3.373e-07
1370.17991	54	59	83	62	71		1370.17991	52	69	73	115	150		1370.17991	51	119	281	425	753	967	1599		-1.115	3.116E-11	-0.675	9.49E-12	-0.675	6.734E-11	-0.675	1.752E-11	-0.675	7.296E-11	-0.675	2.9276e-06
1370.50436	69	56	52	58	89		1370.50436	71	55	72	112	141		1370.50436	60	104	242	394	681	888	1443		-1.11	4.631E-11	-0.6675	2.411E-11	-0.6675	2.719E-11	-0.6675	5.516E-11	-0.6675	2.965E-11	-0.6675	3.5671e-06
1370.82879	72	63	62	63	57		1370.82879	35	57	71	89	117		1370.82879	47	112	220	341	617	800	1304		-1.105	1.0522E-10	-0.66	8.558E-11	-0.66	8.376E-11	-0.66	1.66E-12	-0.66	2.137E-11	-0.66	2.816e-07
1371.15323	68	61	59	56	82		1371.15323	37	53	76	108	165		1371.15323	64	116	276	448	742	954	1580		-1.1	3.044E-11	-0.6525	1.931E-11	-0.6525	7.453E-11	-0.6525	1.834E-11	-0.6525	5.506E-11	-0.6525	2.6201e-06
1371.47766	53	62	48	60	60		1371.47766	60	50	71	76	139		1371.47766	39	126	253	400	654	865	1403		-1.095	8.458E-11	-0.645	1.1032E-10	-0.645	2.63E-12	-0.645	5.621E-11	-0.645	2.064E-11	-0.645	2.5091e-06
1371.80208	57	66	50	76	65		1371.80208	69	55	67	80	129		1371.80208	26	84	205	313	534	720	1167		-1.09	7.121E-11	-0.6375	7.024E-11	-0.6375	8.742E-11	-0.6375	2.311E-11	-0.6375	5.271E-11	-0.6375	2.3309e-06
1372.1265	41	44	38	52	101		1372.1265	43	52	66	92	135		1372.1265	22	129	235	407	691	933	1461		-1.085	4.218E-11	-0.63	2.757E-11	-0.63	4.112E-11	-0.63	4.599E-11	-0.63	5.641E-11	-0.63	2.4048e-06
1372.45092	39	23	38	62	81		1372.45092	32	51	57	97	144		1372.45092	53	125	244	420	713	949	1538		-1.08	1.0283E-10	-0.6225	8.765E-11	-0.6225	9.478E-11	-0.6225	9.94E-12	-0.6225	2.94E-12	-0.6225	2.2453e-06
1372.77534	37	53	43	46	79		1372.77534	17	39	65	87	145		1372.77534	35	114	225	386	629	848	1360		-1.075	1.362E-11	-0.615	1.959E-11	-0.615	6.556E-11	-0.615	2.124E-11	-0.615	6.273E-11	-0.615	1.9538e-06
1373.09975	59	59	59	72	97		1373.09975	59	49	78	100	139		1373.09975	67	153	242	378	658	849	1421		-1.07	4.916E-11	-0.6075	3.679E-11	-0.6075	2.088E-11	-0.6075	5.396E-11	-0.6075	3.11E-11	-0.6075	2.3594e-06
1373.42416	59	39	61	41	102		1373.42416	48	69	84	100	161		1373.42416	67	140	288	440	751	1020	1603		-1.065	1.1289E-10	-0.6	8.808E-11	-0.6	7.42E-11	-0.6	3.093E-11	-0.6	3.699E-11	-0.6	1.6816e-06
1373.74856	48	54	32	64	90		1373.74856	47	65	73	109	157		1373.74856	45	157	274	440	755	995	1588		-1.06	6.386E-11	-0.5925	2.032E-11	-0.5925	5.649E-11	-0.5925	2.769E-11	-0.5925	5.409E-11	-0.5925	1.7158e-06
1374.07296	53	76	57	80	91		1374.07296	59	60	45	97	155		1374.07296	54	138	306	429	739	971	1585		-1.055	4.107E-11	-0.585	1.0811E-10	-0.585	2.281E-11	-0.585	6.183E-11	-0.585	2.002E-11	-0.585	1.9387e-06
1374.39736	79	55	29	66	100		1374.39736	47	49	71	101	151		1374.39736	58	116	265	431	770	1010	1620		-1.05	1.1205E-10	-0.5775	7.35E-11	-0.5775	8.671E-11	-0.5775	1.728E-11	-0.5775	5.184E-11	-0.5775	1.6342e-06
1374.72175	68	32	64	65	100		1374.72175	41	66	77	103	134		1374.72175	54	152	280	458	781	1019	1665		-1.045	3.73E-11	-0.57	2.09E-11	-0.57	1.772E-11	-0.57	5.552E-11	-0.57	1.818E-11	-0.57	1.7432e-06
1375.04614	59	67	56	80	92		1375.04614	70	57	76	107	163		1375.04614	30	128	291	441	777	1017	1606		-1.04	7.352E-11	-0.5625	9.518E-11	-0.5625	4.201E-11	-0.5625	8.559E-11	-0.5625	2.332E-11	-0.5625	1.3115e-06
1375.37052	46	62	47	64	86		1375.37052	35	47	84	115	156		1375.37052	80	129	254	444	760	997	1593		-1.035	2.482E-11	-0.555	4.844E-11	-0.555	8.716E-11	-0.555	1.641E-11	-0.555	6.96E-11	-0.555	1.5764e-06
1375.6949	68	67	50	62	91		1375.6949	63	55	79	121	151		1375.6949	60	112	253	412	710	901	1487		-1.03	4.839E-11	-0.5475	4.168E-11	-0.5475	1.026E-11	-0.5475	3.981E-11	-0.5475	2.45E-11	-0.5475	1.5669e-06
1376.01928	50	50	55	73	108		1376.01928	38	71	78	88	155		1376.01928	48	124	274	471	794	1017	1673		-1.025	9.058E-11	-0.54	9.019E-11	-0.54	4.613E-11	-0.54	3.574E-11	-0.54	3.915E-11	-0.54	1.3299e-06
1376.34365	66	49	61	65	90		1376.34365	58	56	75	113	180		1376.34365	38	131	295	498	788	1051	1704		-1.02	4.658E-11	-0.5325	3.098E-11	-0.5325	9.03E-11	-0.5325	9.02E-12	-0.5325	7.68E-12	-0.5325	1.7641e-06
1376.66802	52	44	66	61	105		1376.66802	42	77	64	103	165		1376.66802	50	140	259	420	771	963	1579		-1.015	3.695E-11	-0.525	1.108E-10	-0.525	2.357E-11	-0.525	5.156E-11	-0.525	2.922E-11	-0.525	1.299e-07
1376.99239	78	65	52	67	104		1376.99239	41	44	71	115	188		1376.99239	77	142	276	476	796	1024	1656		-1.01	9.473E-11	-0.5175	7.407E-11	-0.5175	1.0056E-10	-0.5175	7.19E-12	-0.5175	6.412E-11	-0.5175	1.0747e-06
1377.31675	29	65	60	71	87		1377.31675	48	50	85	104	151		1377.31675	48	141	297	486	798	1053	1682		-1.005	2.72E-11	-0.51	2.842E-11	-0.51	7.792E-11	-0.51	1.492E-11	-0.51	3.515E-11	-0.51	1.2786e-06
1377.64111	55	50	43	75	94		1377.64111	43	58	72	99	161		1377.64111	48	100	257	409	676	898	1461		-1	1.0683E-10	-0.5025	7.975E-11	-0.5025	2.291E-11	-0.5025	5.862E-11	-0.5025	5.691E-11	-0.5025	9.993e-08
1377.96546	59	41	42	70	115		1377.96546	42	56	56	106	171		1377.96546	40	124	282	439	715	934	1554		-0.995	7.986E-11	-0.495	7.63E-11	-0.495	1.1356E-10	-0.495	1.402E-11	-0.495	6.223E-11	-0.495	8.636e-08
1378.28981	47	52	39	80	108		1378.28981	34	53	70	113	163		1378.28981	48	145	316	488	840	1086	1736		-0.99	5.432E-11	-0.4875	2.353E-11	-0.4875	5.364E-11	-0.4875	1.829E-11	-0.4875	2.324E-11	-0.4875	1.2812e-06
1378.61416	52	63	46	74	114		1378.61416	51	64	100	143	173		1378.61416	59	146	334	494	844	1085	1778		-0.985	9.062E-11	-0.48	7.262E-11	-0.48	3.718E-11	-0.48	5.033E-11	-0.48	7.257E-11	-0.48	9.721e-08
1378.9385	53	56	60	50	115		1378.9385	52	53	86	129	165		1378.9385	68	144	293	495	812	1080	1743		-0.98	4.868E-11	-0.4725	5.402E-11	-0.4725	8.593E-11	-0.4725	1.605E-11	-0.4725	2.528E-11	-0.4725	9.055e-08
1379.26284	39	50	65	56	104		1379.26284	29	44	58	89	152		1379.26284	21	116	245	420	704	901	1445		-0.975	1.0549E-10	-0.465	2.664E-11	-0.465	3.357E-11	-0.465	1.141E-11	-0.465	3.962E-11	-0.465	1.1795e-06
1379.58717	58	39	45	59	111		1379.58717	40	47	65	78	137		1379.58717	34	131	236	358	631	831	1357		-0.97	7.899E-11	-0.4575	8.978E-11	-0.4575	1.104E-10	-0.4575	5.144E-11	-0.4575	7.614E-11	-0.4575	7.599e-08
1379.91151	57	64	43	65	117		1379.91151	38	68	76	115	161		1379.91151	60	149	279	470	794	1046	1669		-0.965	3.439E-11	-0.45	2.12E-12	-0.45	7.399E-11	-0.45	2.284E-11	-0.45	3.712E-11	-0.45	1.1933e-06
1380.23583	65	69	58	72	98		1380.23583	51	49	88	131	173		1380.23583	57	149	288	502	855	1100	1778		-0.96	7.931E-11	-0.4425	5.85E-11	-0.4425	2.766E-11	-0.4425	3.261E-11	-0.4425	8.742E-11	-0.4425	7.765e-08
1380.56016	45	51	41	75	122		1380.56016	49	53	82	118	180		1380.56016	52	149	303	491	846	1088	1753		-0.955	8.362E-11	-0.435	7.02E-11	-0.435	9.433E-11	-0.435	5.567E-11	-0.435	7.211E-11	-0.435	7.106e-08
1380.88448	41	29	50	69	94		1380.88448	48	56	82	97	146		1380.88448	49	142	274	436	761	983	1601		-0.95	3.129E-11	-0.4275	2.643E-11	-0.4275	9.74E-12	-0.4275	6.19E-12	-0.4275	1.801E-11	-0.4275	7.636e-08
1381.20879	68	42	49	68	72		1381.20879	39	48	65	92	131		1381.20879	34	101	221	334	601	772	1216		-0.945	7.041E-11	-0.42	8.713E-11	-0.42	4.566E-11	-0.42	6.568E-11	-0.42	5.658E-11	-0.42	6.49E-11
1381.5331	62	72	60	68	75		1381.5331	61	61	73	82	117		1381.5331	36	84	182	289	464	600	966		-0.94	8.013E-11	-0.4125	6.43E-12	-0.4125	8.89E-11	-0.4125	4.184E-11	-0.4125	1.26E-11	-0.4125	9.467e-08
1381.85741	60	33	44	45	112		1381.85741	67	48	73	100	156		1381.85741	39	131	254	400	688	853	1386		-0.935	2.594E-11	-0.405	5.564E-11	-0.405	2.319E-11	-0.405	6E-12	-0.405	3.517E-11	-0.405	8.049e-08
1382.18172	73	60	59	38	107		1382.18172	57	35	96	107	172		1382.18172	51	153	304	510	821	1094	1746		-0.93	7.284E-11	-0.3975	7.588E-11	-0.3975	4.122E-11	-0.3975	6.363E-11	-0.3975	6.994E-11	-0.3975	5.085e-08
1382.50602	62	47	31	67	108		1382.50602	50	65	95	117	163		1382.50602	44	154	285	462	831	1052	1681		-0.925	6.499E-11	-0.39	2.613E-11	-0.39	9.544E-11	-0.39	4.399E-11	-0.39	4.126E-11	-0.39	5.569e-08
1382.83031	63	77	64	79	147		1382.83031	52	62	77	120	183		1382.83031	46	125	307	480	795	1017	1628		-0.92	2.733E-11	-0.3825	7.777E-11	-0.3825	2.447E-11	-0.3825	1.022E-11	-0.3825	6.697E-11	-0.3825	7.187e-08
1383.15461	55	55	50	59	83		1383.15461	71	61	58	87	132		1383.15461	20	123	206	335	595	785	1211		-0.915	7.831E-11	-0.375	6.2E-12	-0.375	1.0993E-10	-0.375	3.484E-11	-0.375	6.763E-11	-0.375	4.04E-11
1383.4789	69	71	58	60	65		1383.4789	37	51	42	91	105		1383.4789	48	76	150	227	381	518	820		-0.91	2.606E-11	-0.3675	3.493E-11	-0.3675	7.183E-11	-0.3675	4.027E-11	-0.3675	2.641E-11	-0.3675	5.231e-08
1383.80318	58	46	53	64	107		1383.80318	27	60	69	90	130		1383.80318	40	110	217	377	640	850	1342		-0.905	4.21E-11	-0.36	8.988E-11	-0.36	2.839E-11	-0.36	3.82E-12	-0.36	8.055E-11	-0.36	3.189e-08
1384.12746	71	56	54	67	126		1384.12746	70	63	75	125	162		1384.12746	56	151	289	467	799	1046	1650		-0.9	8.735E-11	-0.3525	2.709E-11	-0.3525	7.191E-11	-0.3525	3.564E-11	-0.3525	2.564E-11	-0.3525	7.818e-08
1384.45174	34	41	35	61	86		1384.45174	51	52	88	98	160		1384.45174	42	143	247	439	720	944	1521		-0.895	4.055E-11	-0.345	7.851E-11	-0.345	1.77E-12	-0.345	1.275E-11	-0.345	3.535E-11	-0.345	5.947e-08
1384.77601	56	69	75	73	119		1384.77601	36	68	96	111	167		1384.77601	71	116	286	440	745	985	1561		-0.89	3.97E-11	-0.3375	4.505E-11	-0.3375	4.064E-11	-0.3375	3.72E-12	-0.3375	7.457E-11	-0.3375	1.622e-08
1385.10028	38	66	40	87	126		1385.10028	55	45	89	103	185		1385.10028	48	122	318	506	853	1124	1788		-0.885	8.616E-11	-0.33	4.659E-11	-0.33	8.914E-11	-0.33	5.99E-11	-0.33	4.917E-11	-0.33	3.532e-08
1385.42455	61	62	48	70	123		1385.42455	45	60	97	131	174		1385.42455	58	152	290	499	816	1074	1692		-0.88	4.911E-11	-0.3225	9.109E-11	-0.3225	3.093E-11	-0.3225	2.623E-11	-0.3225	4.884E-11	-0.3225	3.57E-12
1385.74881	74	69	69	56	110		1385.74881	52	69	82	96	136		1385.74881	33	133	240	405	659	889	1412		-0.875	4.204E-11	-0.315	3.208E-11	-0.315	7.353E-11	-0.315	5.209E-11	-0.315	7.131E-11	-0.315	1.18E-12
1386.07307	58	71	60	98	126		1386.07307	58	59	70	124	183		1386.07307	59	158	293	448	763	979	1567		-0.87	9.078E-11	-0.3075	1.096E-10	-0.3075	6.664E-11	-0.3075	2.753E-11	-0.3075	3.052E-11	-0.3075	3.514e-08
1386.39732	47	32	48	69	130		1386.39732	48	46	58	119	184		1386.39732	64	151	304	462	830	1075	1728		-0.865	4.672E-11	-0.3	7.977E-11	-0.3	2.515E-11	-0.3	7.96E-12	-0.3	4.458E-11	-0.3	7.53E-12
1386.72157	52	72	52	87	114		1386.72157	56	60	87	114	195		1386.72157	66	132	283	485	800	1035	1697		-0.86	7.916E-11	-0.2925	3.006E-11	-0.2925	8.474E-11	-0.2925	5.173E-11	-0.2925	1.307E-11	-0.2925	5.83E-12
1387.04582	44	26	65	74	125		1387.04582	44	66	57	91	181		1387.04582	36	117	279	479	831	1050	1684		-0.855	1.1786E-10	-0.285	8.776E-11	-0.285	4.011E-11	-0.285	2.615E-11	-0.285	3.5E-11	-0.285	2.961e-08
1387.37006	47	52	44	95	153		1387.37006	56	65	77	120	217		1387.37006	74	157	320	503	887	1143	1810		-0.85	2.512E-11	-0.2775	4.517E-11	-0.2775	3.659E-11	-0.2775	1.529E-11	-0.2775	8.282E-11	-0.2775	2.934e-08
1387.6943	50	55	29	73	119		1387.6943	39	60	77	133	200		1387.6943	69	163	328	516	912	1172	1852		-0.845	9.889E-11	-0.27	9.709E-11	-0.27	9.636E-11	-0.27	4.227E-11	-0.27	4.056E-11	-0.27	1.963e-08
1388.01854	62	53	52	82	151		1388.01854	51	65	71	144	199		1388.01854	62	162	344	533	901	1196	1891		-0.84	3.135E-11	-0.2625	7.503E-11	-0.2625	8.18E-12	-0.2625	3.17E-12	-0.2625	9.164E-11	-0.2625	2.201e-08
1388.34277	67	42	37	85	123		1388.34277	51	88	88	125	192		1388.34277	36	154	303	503	853	1113	1717		-0.835	8.416E-11	-0.255	1.735E-11	-0.255	9.359E-11	-0.255	4.933E-11	-0.255	7.639E-11	-0.255	1.834e-08
1388.66699	32	43	50	69	93		1388.66699	38	63	69	95	147		1388.66699	53	112	225	367	663	868	1380		-0.83	8.801E-11	-0.2475	8.673E-11	-0.2475	7.539E-11	-0.2475	4E-11	-0.2475	3.442E-11	-0.2475	2.879e-08
1388.99122	26	52	62	78	120		1388.99122	52	39	80	105	149		1388.99122	31	124	237	377	685	872	1408		-0.825	2.313E-11	-0.24	3.16E-11	-0.24	2.375E-11	-0.24	2.28E-12	-0.24	9.303E-11	-0.24	2.794e-08
1389.31544	54	51	55	90	144		1389.31544	57	55	62	138	186		1389.31544	67	159	289	513	857	1091	1745		-0.82	9.761E-11	-0.2325	4.032E-11	-0.2325	9.707E-11	-0.2325	6.079E-11	-0.2325	7.495E-11	-0.2325	2.097e-08
1389.63965	33	24	54	91	150		1389.63965	44	60	83	130	198		1389.63965	68	165	325	531	895	1154	1840		-0.815	7.593E-11	-0.225	9.62E-11	-0.225	5.78E-12	-0.225	3.338E-11	-0.225	3.83E-11	-0.225	6.69E-12
1389.96386	61	75	70	87	152		1389.96386	58	61	75	126	226		1389.96386	53	173	343	555	929	1171	1910		-0.81	2.657E-11	-0.2175	8.85E-12	-0.2175	4.852E-11	-0.2175	5.2E-12	-0.2175	6.456E-11	-0.2175	2.792e-08
1390.28807	37	31	59	89	158		1390.28807	46	54	88	141	194		1390.28807	49	161	338	530	928	1192	1910		-0.805	1.0313E-10	-0.21	4.256E-11	-0.21	9.55E-11	-0.21	3.038E-11	-0.21	4.635E-11	-0.21	4.77E-12
1390.61227	58	46	60	73	152		1390.61227	46	63	70	127	193		1390.61227	39	129	289	454	826	1044	1689		-0.8	6.533E-11	-0.2025	8.911E-11	-0.2025	2.037E-11	-0.2025	3.736E-11	-0.2025	4.435E-11	-0.2025	5.876e-08
1390.93647	52	60	66	71	143		1390.93647	42	58	89	131	207		1390.93647	44	147	328	536	909	1176	1881		-0.795	3.912E-11	-0.195	4.075E-11	-0.195	8.186E-11	-0.195	7.6E-13	-0.195	7.953E-11	-0.195	3.062e-08
1391.26067	66	53	50	100	162		1391.26067	21	65	87	122	204		1391.26067	67	174	328	533	937	1191	1882		-0.79	9.725E-11	-0.1875	8.512E-11	-0.1875	7.892E-11	-0.1875	2.813E-11	-0.1875	5.184E-11	-0.1875	1.228e-08
1391.58486	55	61	75	79	138		1391.58486	42	58	101	105	206		1391.58486	63	156	324	529	910	1168	1877		-0.785	3.783E-11	-0.18	8.105E-11	-0.18	2.301E-11	-0.18	1.417E-11	-0.18	4.527E-11	-0.18	3.911e-08
1391.90905	58	40	61	70	148		1391.90905	51	70	86	129	219		1391.90905	50	163	331	542	937	1210	1906		-0.78	1.0411E-10	-0.1725	7.55E-12	-0.1725	7.75E-11	-0.1725	5.26E-12	-0.1725	8.705E-11	-0.1725	5.341e-08
1392.23323	52	50	78	66	161		1392.23323	45	57	77	142	216		1392.23323	75	154	324	555	922	1209	1920		-0.775	7.945E-11	-0.165	9.562E-11	-0.165	1.552E-11	-0.165	4.49E-11	-0.165	3.819E-11	-0.165	8.71E-12
1392.55741	61	62	64	72	162		1392.55741	48	78	64	119	206		1392.55741	41	170	329	528	890	1176	1853		-0.77	2.842E-11	-0.1575	4.058E-11	-0.1575	4.852E-11	-0.1575	2.085E-11	-0.1575	6.192E-11	-0.1575	5.612e-08
1392.88159	30	52	53	97	128		1392.88159	34	70	65	104	183		1392.88159	38	145	291	446	768	975	1556		-0.765	6.913E-11	-0.15	7.839E-11	-0.15	7.787E-11	-0.15	7.7E-12	-0.15	1.323E-11	-0.15	6.7E-12
1393.20576	63	55	62	82	99		1393.20576	48	63	90	103	167		1393.20576	39	110	215	351	611	793	1218		-0.76	7.713E-11	-0.1425	7.172E-11	-0.1425	3.699E-11	-0.1425	4.21E-11	-0.1425	4.155E-11	-0.1425	6.494e-08
1393.52993	43	27	63	77	160		1393.52993	48	74	84	118	198		1393.52993	28	144	284	485	791	1037	1645		-0.755	2.352E-11	-0.135	2.393E-11	-0.135	9.114E-11	-0.135	1.649E-11	-0.135	8.556E-11	-0.135	5.273e-08
1393.85409	52	55	63	95	192		1393.85409	51	66	102	131	205		1393.85409	76	186	353	576	955	1238	1930		-0.75	6.629E-11	-0.1275	9.996E-11	-0.1275	8.067E-11	-0.1275	9.4E-13	-0.1275	4.948E-11	-0.1275	1.267e-08
1394.17825	47	24	45	81	172		1394.17825	46	65	78	144	226		1394.17825	55	157	326	553	936	1211	1943		-0.745	5.81E-11	-0.12	3.483E-11	-0.12	2.444E-11	-0.12	3.8E-11	-0.12	7.754E-11	-0.12	5.21E-11
1394.50241	77	72	70	71	154		1394.50241	58	62	79	150	231		1394.50241	53	161	343	554	958	1219	1946		-0.74	2.361E-11	-0.1125	7.582E-11	-0.1125	1.1594E-10	-0.1125	9.05E-12	-0.1125	5.503E-11	-0.1125	3.378e-08
1394.82656	59	35	61	108	182		1394.82656	49	71	94	142	248		1394.82656	57	160	345	559	919	1198	1921		-0.735	8.882E-11	-0.105	7.143E-11	-0.105	7.158E-11	-0.105	5.04E-12	-0.105	3.921E-11	-0.105	2.402e-08
1395.15071	68	67	64	85	190		1395.15071	48	68	79	138	218		1395.15071	56	175	335	560	931	1204	1897		-0.73	3.775E-11	-0.0975	2.41E-11	-0.0975	2.187E-11	-0.0975	4.178E-11	-0.0975	5.208E-11	-0.0975	6.62E-11
1395.47486	61	51	51	82	179		1395.47486	46	78	85	135	174		1395.47486	47	156	286	481	822	1041	1670		-0.725	1.0364E-10	-0.09	9.816E-11	-0.09	6.507E-11	-0.09	7.29E-12	-0.09	4.912E-11	-0.09	9.16E-12
1395.799	74	79	65	89	156		1395.799	56	72	83	126	188		1395.799	54	120	264	449	712	943	1459		-0.72	7.546E-11	-0.0825	2.537E-11	-0.0825	1.045E-11	-0.0825	2.501E-11	-0.0825	7.306E-11	-0.0825	2.117e-08
1396.12313	66	42	64	73	153		1396.12313	55	58	85	143	189		1396.12313	49	136	284	453	771	1013	1591		-0.715	7.766E-11	-0.075	4.418E-11	-0.075	4.673E-11	-0.075	3.901E-11	-0.075	7.294E-11	-0.075	6.635e-08
1396.44727	68	77	73	102	157		1396.44727	57	69	108	118	202		1396.44727	75	146	314	488	831	1067	1680		-0.71	6.755E-11	-0.0675	1.0327E-10	-0.0675	9.333E-11	-0.0675	1.108E-11	-0.0675	3.988E-11	-0.0675	3.928e-08
1396.7714	43	34	40	84	177		1396.7714	33	72	69	123	196		1396.7714	36	160	320	530	895	1157	1827		-0.705	5.296E-11	-0.06	4.947E-11	-0.06	2.968E-11	-0.06	5.664E-11	-0.06	6.042E-11	-0.06	6.258e-08
1397.09552	69	47	51	80	139		1397.09552	51	58	72	124	183		1397.09552	47	126	251	410	685	867	1367		-0.7	3.753E-11	-0.0525	5.295E-11	-0.0525	1.0788E-10	-0.0525	2.789E-11	-0.0525	6.919E-11	-0.0525	7.79E-12
1397.41964	22	31	42	77	168		1397.41964	56	49	74	100	178		1397.41964	34	153	277	450	754	980	1577		-0.695	9.044E-11	-0.045	9.708E-11	-0.045	7.389E-11	-0.045	5.35E-12	-0.045	3.414E-11	-0.045	3.09E-11
1397.74376	55	26	73	97	189		1397.74376	52	50	76	127	239		1397.74376	74	153	343	543	924	1225	1927		-0.69	1.797E-11	-0.0375	3.019E-11	-0.0375	2.993E-11	-0.0375	4.203E-11	-0.0375	7.495E-11	-0.0375	6.773e-08
1398.06787	51	60	55	97	188		1398.06787	63	70	79	131	227		1398.06787	72	185	357	532	956	1222	1916		-0.685	7.748E-11	-0.03	1.0025E-10	-0.03	1.0739E-10	-0.03	3.566E-11	-0.03	1.575E-11	-0.03	4.455e-08
1398.39198	66	51	64	91	203		1398.39198	47	72	117	163	234		1398.39198	65	185	377	590	992	1272	2018		-0.68	6.072E-11	-0.0225	2.823E-11	-0.0225	7.465E-11	-0.0225	5.72E-12	-0.0225	4.977E-11	-0.0225	3.704e-08
1398.71609	46	38	64	89	210		1398.71609	40	65	112	130	233		1398.71609	53	180	360	605	978	1264	2008		-0.675	4.181E-11	-0.015	3.505E-11	-0.015	3.332E-11	-0.015	2.187E-11	-0.015	8.887E-11	-0.015	8.482e-08
1399.04019	64	61	61	100	225		1399.04019	43	63	84	147	254		1399.04019	75	179	358	571	971	1262	2017		-0.67	8.77E-11	-0.0075	7.427E-11	-0.0075	7.891E-11	-0.0075	1.577E-11	-0.0075	4.365E-11	-0.0075	5.135e-08
1399.36428	51	49	71	111	206		1399.36428	51	81	74	134	227		1399.36428	77	201	364	570	996	1289	2023		-0.665	2.987E-11	0	9.383E-11	0	1.202E-10	0	1.835E-11	0	1.3326E-10	0	1.3682e-06
1399.68838	57	55	43	97	240		1399.68838	65	57	106	133	231		1399.68838	75	189	375	592	1008	1300	2046		-0.66	8.265E-11	0.0075	9.712E-11	0.0075	7.889E-11	0.0075	1.434E-11	0.0075	1.3455E-10	0.0075	1.2325e-06
1400.01247	45	41	49	94	172		1400.01247	63	50	86	149	216		1400.01247	61	177	361	549	917	1201	1888		-0.655	3.678E-11	0.015	1.4395E-10	0.015	1.192E-10	0.015	4.49E-11	0.015	9.456E-11	0.015	1.0498e-06
1400.33655	81	70	75	72	193		1400.33655	35	64	59	121	199		1400.33655	67	139	301	476	823	1060	1664		-0.65	4.217E-11	0.0225	9.957E-11	0.0225	1.4571E-10	0.0225	5.519E-11	0.0225	1.471E-10	0.0225	1.0232e-06
1400.66063	63	38	53	84	178		1400.66063	58	71	93	146	214		1400.66063	69	166	346	537	848	1121	1787		-0.645	8.816E-11	0.03	1.0818E-10	0.03	6.283E-11	0.03	2.125E-11	0.03	8.086E-11	0.03	1.406e-07
1400.98471	41	76	58	92	206		1400.98471	67	72	80	149	212		1400.98471	69	167	338	504	871	1117	1785		-0.64	3.489E-11	0.0375	1.4227E-10	0.0375	8.22E-11	0.0375	8.332E-11	0.0375	8.769E-11	0.0375	5.61E-11
1401.30878	64	60	40	66	144		1401.30878	37	46	82	108	192		1401.30878	55	126	278	434	714	913	1452		-0.635	8.335E-11	0.045	1.318E-10	0.045	1.3253E-10	0.045	6.143E-11	0.045	1.1245E-10	0.045	1.3144e-06
1401.63285	36	89	61	98	201		1401.63285	47	74	98	144	221		1401.63285	81	126	320	475	827	1057	1670		-0.63	7.333E-11	0.0525	9.402E-11	0.0525	1.2844E-10	0.0525	3.732E-11	0.0525	1.4026E-10	0.0525	1.5086e-06
1401.95692	29	23	48	80	207		1401.95692	38	59	67	123	205		1401.95692	46	164	334	524	893	1187	1828		-0.625	4.269E-11	0.06	1.5669E-10	0.06	7.522E-11	0.06	2.816E-11	0.06	9.276E-11	0.06	1.1347e-06
1402.28098	62	33	49	104	193		1402.28098	34	60	77	157	215		1402.28098	50	155	316	525	875	1111	1761		-0.62	8.679E-11	0.0675	1.5025E-10	0.0675	1.1775E-10	0.0675	7.021E-11	0.0675	1.2879E-10	0.0675	1.5258e-06
1402.60504	44	42	72	115	232		1402.60504	53	53	88	138	230		1402.60504	66	152	340	582	992	1263	1986		-0.615	4.706E-11	0.075	9.807E-11	0.075	1.5052E-10	0.075	2.246E-11	0.075	1.3747E-10	0.075	1.7289e-06
1402.92909	55	58	74	96	257		1402.92909	61	50	111	150	262		1402.92909	77	180	370	610	1024	1325	2115		-0.61	4.213E-11	0.0825	1.0269E-10	0.0825	6.297E-11	0.0825	2.237E-11	0.0825	1.0346E-10	0.0825	1.4627e-06
1403.25314	51	55	60	106	244		1403.25314	54	95	93	159	257		1403.25314	65	173	373	612	1035	1322	2125		-0.605	6.969E-11	0.09	1.4398E-10	0.09	8.381E-11	0.09	8.565E-11	0.09	1.5844E-10	0.09	1.9598e-06
1403.57718	66	53	70	115	234		1403.57718	44	75	99	143	239		1403.57718	67	183	386	617	1025	1305	2096		-0.6	2.321E-11	0.0975	1.3749E-10	0.0975	1.3233E-10	0.0975	1.055E-11	0.0975	1.5138E-10	0.0975	2.3802e-06
1403.90123	26	39	61	106	261		1403.90123	39	84	94	138	252		1403.90123	68	191	368	617	999	1305	2061		-0.595	6.753E-11	0.105	8.137E-11	0.105	1.2216E-10	0.105	1.423E-11	0.105	1.0998E-10	0.105	2.5974e-06
1404.22526	52	89	70	106	244		1404.22526	66	95	93	185	264		1404.22526	75	168	409	608	1043	1365	2137		-0.59	6.792E-11	0.1125	1.6436E-10	0.1125	8.252E-11	0.1125	5.145E-11	0.1125	1.1466E-10	0.1125	2.6253e-06
1404.5493	50	44	46	101	237		1404.5493	33	60	107	167	252		1404.5493	67	165	369	617	1028	1328	2088		-0.585	1.755E-11	0.12	1.5096E-10	0.12	1.1777E-10	0.12	6.156E-11	0.12	1.4141E-10	0.12	3.3625e-06
1404.87332	74	71	69	121	246		1404.87332	49	85	98	138	255		1404.87332	81	170	390	595	1000	1304	2019		-0.58	7.787E-11	0.1275	3.449E-11	0.1275	1.4823E-10	0.1275	2.396E-11	0.1275	7.971E-11	0.1275	3.6104e-06
1405.19735	19	57	65	89	236		1405.19735	41	51	89	168	255		1405.19735	53	156	334	560	943	1228	1932		-0.575	3.488E-11	0.135	1.5751E-10	0.135	6.08E-11	0.135	6.76E-11	0.135	1.0199E-10	0.135	3.6891e-06
1405.52137	45	68	54	90	175		1405.52137	50	53	80	109	202		1405.52137	79	152	305	485	799	1046	1626		-0.57	4.874E-11	0.1425	1.3277E-10	0.1425	8.427E-11	0.1425	6.745E-11	0.1425	1.5479E-10	0.1425	3.9338e-06
1405.84539	38	42	61	73	192		1405.84539	39	68	73	135	212		1405.84539	39	124	270	467	736	954	1510		-0.565	8.353E-11	0.15	7.527E-11	0.15	1.3682E-10	0.15	2.272E-11	0.15	1.172E-10	0.15	5.0112e-06
1406.1694	62	60	78	121	247		1406.1694	55	79	121	168	255		1406.1694	70	181	376	614	1011	1313	2054		-0.56	2.487E-11	0.1575	1.5866E-10	0.1575	1.2657E-10	0.1575	3.152E-11	0.1575	1.1884E-10	0.1575	4.8531e-06
1406.49341	35	40	87	114	275		1406.49341	43	64	77	148	253		1406.49341	77	188	407	634	1053	1396	2145		-0.555	9.402E-11	0.165	1.487E-10	0.165	7.685E-11	0.165	5.811E-11	0.165	1.6843E-10	0.165	6.3852e-06
1406.81742	68	75	93	124	287		1406.81742	56	65	106	169	273		1406.81742	63	192	421	646	1102	1369	2173		-0.55	7.173E-11	0.1725	9.425E-11	0.1725	1.1482E-10	0.1725	7.047E-11	0.1725	1.2822E-10	0.1725	7.5652e-06
1407.14142	40	49	79	127	282		1407.14142	35	72	96	145	276		1407.14142	62	198	401	618	1073	1371	2169		-0.545	2.447E-11	0.18	1.0398E-10	0.18	1.5064E-10	0.18	2.845E-11	0.18	1.3906E-10	0.18	8.4158e-06
1407.46541	56	60	59	109	270		1407.46541	63	65	100	176	256		1407.46541	65	195	377	592	987	1269	1984		-0.54	7.961E-11	0.1875	1.4253E-10	0.1875	6.409E-11	0.1875	7.441E-11	0.1875	1.8734E-10	0.1875	9.976e-07
1407.78941	57	53	74	95	241		1407.78941	51	55	87	138	240		1407.78941	53	154	334	517	916	1207	1860		-0.535	4.001E-11	0.195	1.3334E-10	0.195	8.593E-11	0.195	7.529E-11	0.195	2.0248E-10	0.195	1.0837e-05
1408.1134	54	77	67	115	235		1408.1134	36	64	74	149	229		1408.1134	68	145	329	529	881	1133	1786		-0.53	2.907E-11	0.2025	3.695E-11	0.2025	1.3021E-10	0.2025	2.446E-11	0.2025	1.7724E-10	0.2025	1.3339e-05
1408.43738	47	47	67	122	266		1408.43738	46	51	120	169	248		1408.43738	69	176	379	618	1011	1318	2089		-0.525	9.483E-11	0.21	1.4999E-10	0.21	1.2908E-10	0.21	4.039E-11	0.21	2.4916E-10	0.21	1.4801e-05
1408.76136	35	69	62	126	289		1408.76136	68	76	102	173	301		1408.76136	76	202	422	669	1108	1417	2241		-0.52	4.219E-11	0.2175	8.252E-11	0.2175	8.393E-11	0.2175	7.182E-11	0.2175	2.5581E-10	0.2175	1.7662e-05
1409.08534	21	60	60	115	276		1409.08534	28	46	87	172	289		1409.08534	53	196	414	644	1074	1394	2208		-0.515	4.529E-11	0.225	9.297E-11	0.225	1.1606E-10	0.225	8.458E-11	0.225	2.369E-10	0.225	2.1282e-05
1409.40931	61	73	81	109	282		1409.40931	56	78	120	167	287		1409.40931	63	209	432	662	1094	1442	2225		-0.51	6.659E-11	0.2325	1.5055E-10	0.2325	1.4718E-10	0.2325	2.818E-11	0.2325	2.4811E-10	0.2325	2.4672e-05
1409.73328	50	20	64	101	257		1409.73328	30	53	106	152	247		1409.73328	45	172	361	600	1003	1279	2025		-0.505	2.291E-11	0.24	8.343E-11	0.24	5.844E-11	0.24	8.924E-11	0.24	3.3274E-10	0.24	2.8447e-05
1410.05724	49	65	53	105	230		1410.05724	51	64	111	163	228		1410.05724	55	168	350	532	889	1135	1781		-0.5	8.062E-11	0.2475	9.473E-11	0.2475	8.589E-11	0.2475	9.45E-11	0.2475	3.3652E-10	0.2475	3.3521e-05
1410.3812	58	32	55	105	272		1410.3812	67	51	100	130	233		1410.3812	45	180	347	545	917	1186	1854		-0.495	5.6E-13	0.255	1.4735E-10	0.255	1.3268E-10	0.255	5.335E-11	0.255	3.1454E-10	0.255	3.9186e-05
1410.70516	61	61	60	145	298		1410.70516	53	82	108	197	284		1410.70516	80	211	408	667	1060	1362	2144		-0.49	2.703E-11	0.2625	1.308E-10	0.2625	5.032E-11	0.2625	6.504E-11	0.2625	4.2695E-10	0.2625	4.5062e-05
1411.02911	57	45	70	130	316		1411.02911	70	65	114	168	274		1411.02911	78	212	427	672	1113	1420	2256		-0.485	8.465E-11	0.27	9.173E-11	0.27	6.858E-11	0.27	9.619E-11	0.27	4.9249E-10	0.27	5.3338e-05
1411.35306	54	66	61	147	335		1411.35306	65	85	119	174	293		1411.35306	88	217	418	693	1135	1458	2247		-0.48	2.651E-11	0.2775	1.6641E-10	0.2775	1.5188E-10	0.2775	9.006E-11	0.2775	5.2217E-10	0.2775	6.0864e-05
1411.67701	42	54	69	121	319		1411.67701	44	71	114	158	292		1411.67701	62	203	417	692	1134	1457	2278		-0.475	5.738E-11	0.285	1.5348E-10	0.285	1.0683E-10	0.285	8.181E-11	0.285	6.3462E-10	0.285	7.0471e-05
1412.00095	60	72	88	142	318		1412.00095	59	65	127	166	265		1412.00095	77	221	428	663	1107	1409	2222		-0.47	7.91E-11	0.2925	9.675E-11	0.2925	8.589E-11	0.2925	1.4349E-10	0.2925	7.2103E-10	0.2925	8.3085e-05
1412.32488	48	35	69	131	336		1412.32488	45	41	111	178	310		1412.32488	68	205	426	693	1144	1484	2321		-0.465	1.337E-11	0.3	1.2003E-10	0.3	1.683E-10	0.3	1.0095E-10	0.3	7.965E-10	0.3	9.6085e-05
1412.64881	51	68	75	141	329		1412.64881	60	73	114	200	315		1412.64881	59	212	439	690	1155	1466	2306		-0.46	7.141E-11	0.3075	1.516E-10	0.3075	1.4987E-10	0.3075	1.1115E-10	0.3075	9.9151E-10	0.3075	0.00112784
1412.97274	58	82	86	124	340		1412.97274	40	83	99	183	312		1412.97274	85	194	401	647	1099	1399	2171		-0.455	3.361E-11	0.315	1.0255E-10	0.315	1.0877E-10	0.315	1.7104E-10	0.315	1.12074E-9	0.315	0.00133308
1413.29667	57	70	76	138	343		1413.29667	70	72	95	199	316		1413.29667	66	225	429	682	1146	1475	2285		-0.45	4.794E-11	0.3225	1.179E-10	0.3225	1.3233E-10	0.3225	1.9301E-10	0.3225	1.2531E-9	0.3225	0.00156496
1413.62058	22	25	73	150	361		1413.62058	40	70	109	184	336		1413.62058	77	223	430	715	1174	1505	2378		-0.445	7.64E-11	0.33	1.4795E-10	0.33	1.402E-10	0.33	1.6478E-10	0.33	1.4533E-9	0.33	0.00179544
1413.9445	55	69	74	178	343		1413.9445	67	82	128	202	312		1413.9445	59	232	452	723	1196	1507	2360		-0.44	5.228E-11	0.3375	1.0306E-10	0.3375	8.418E-11	0.3375	2.0961E-10	0.3375	1.734E-9	0.3375	0.00020854
1414.26841	36	53	58	136	338		1414.26841	53	50	110	196	298		1414.26841	69	201	428	676	1139	1435	2260		-0.435	4.022E-11	0.345	1.0928E-10	0.345	1.7065E-10	0.345	2.7152E-10	0.345	1.9954E-9	0.345	0.00240634
1414.59232	52	65	114	140	332		1414.59232	60	80	156	185	316		1414.59232	77	211	437	685	1137	1445	2253		-0.43	8.655E-11	0.3525	1.4634E-10	0.3525	1.4669E-10	0.3525	3.2374E-10	0.3525	2.2878E-9	0.3525	0.00028013
1414.91622	39	49	75	104	320		1414.91622	43	64	115	179	253		1414.91622	57	183	366	583	961	1244	1951		-0.425	1.351E-11	0.36	1.4056E-10	0.36	8.887E-11	0.36	3.2548E-10	0.36	2.6986E-9	0.36	0.00323344
1415.24012	14	37	45	122	311		1415.24012	26	43	103	157	277		1415.24012	42	179	370	631	1037	1353	2101		-0.42	8.274E-11	0.3675	9.272E-11	0.3675	1.2364E-10	0.3675	4.2768E-10	0.3675	3.0823E-9	0.3675	0.00372826
1415.56402	56	60	78	133	363		1415.56402	60	80	113	185	331		1415.56402	70	217	435	660	1083	1359	2168		-0.415	7.108E-11	0.375	1.5757E-10	0.375	1.693E-10	0.375	5.1149E-10	0.375	3.4933E-9	0.375	0.00429226
1415.88791	57	58	75	157	356		1415.88791	63	79	114	204	310		1415.88791	87	198	446	707	1139	1500	2323		-0.41	1.742E-11	0.3825	1.5713E-10	0.3825	1.2398E-10	0.3825	5.3923E-10	0.3825	3.9989E-9	0.3825	0.00490778
1416.2118	42	53	80	138	388		1416.2118	40	79	108	172	312		1416.2118	77	220	456	697	1170	1496	2360		-0.405	5.516E-11	0.39	9.755E-11	0.39	1.4118E-10	0.39	6.6702E-10	0.39	4.5421E-9	0.39	0.00557982
1416.53568	67	70	87	168	417		1416.53568	67	88	140	213	331		1416.53568	80	237	466	723	1222	1553	2401		-0.4	2.1E-11	0.3975	1.0315E-10	0.3975	1.8284E-10	0.3975	8.0766E-10	0.3975	5.1404E-9	0.3975	0.00632992
1416.85956	42	53	98	155	405		1416.85956	49	76	133	199	349		1416.85956	80	238	454	719	1231	1566	2479		-0.395	3.547E-11	0.405	1.4744E-10	0.405	1.3825E-10	0.405	9.6746E-10	0.405	5.7998E-9	0.405	0.00721262
1417.18343	46	29	85	134	404		1417.18343	48	53	109	213	332		1417.18343	56	214	459	732	1210	1557	2434		-0.39	7.916E-11	0.4125	5.834E-11	0.4125	1.6967E-10	0.4125	1.11395E-9	0.4125	6.4808E-9	0.4125	0.00081961
1417.5073	48	26	64	155	407		1417.5073	42	57	112	189	346		1417.5073	43	222	430	741	1197	1537	2429		-0.385	4.578E-11	0.42	1.0327E-10	0.42	2.1333E-10	0.42	1.2398E-9	0.42	7.1562E-9	0.42	0.00923388
1417.83117	70	70	68	176	405		1417.83117	51	86	131	196	340		1417.83117	75	223	446	734	1218	1571	2455		-0.38	5.864E-11	0.4275	1.5269E-10	0.4275	1.7627E-10	0.4275	1.5639E-9	0.4275	7.9633E-9	0.4275	0.0103232
1418.15503	45	54	73	150	413		1418.15503	45	95	123	209	324		1418.15503	73	216	441	721	1171	1512	2338		-0.375	7.403E-11	0.435	1.0377E-10	0.435	2.2163E-10	0.435	1.806E-9	0.435	8.9062E-9	0.435	0.0116586
1418.47889	59	54	81	184	412		1418.47889	69	90	136	221	344		1418.47889	87	226	456	716	1184	1510	2358		-0.37	1.279E-11	0.4425	1.1181E-10	0.4425	2.881E-10	0.4425	2.0831E-9	0.4425	9.7728E-9	0.4425	0.0013164
1418.80274	32	51	79	158	409		1418.80274	41	75	113	196	348		1418.80274	69	222	454	737	1195	1548	2457		-0.365	8.825E-11	0.45	1.6098E-10	0.45	2.5381E-10	0.45	2.4729E-9	0.45	1.06788E-8	0.45	0.0014664
1419.12659	71	58	97	160	434		1419.12659	71	94	123	221	361		1419.12659	99	235	468	758	1248	1598	2501		-0.36	6.457E-11	0.4575	9.135E-11	0.4575	3.1433E-10	0.4575	2.8391E-9	0.4575	1.1933E-8	0.4575	0.0016238
1419.45044	55	41	95	161	389		1419.45044	66	84	110	201	320		1419.45044	99	227	443	687	1156	1465	2338		-0.355	1.311E-11	0.465	1.1059E-10	0.465	4.0466E-10	0.465	3.2467E-9	0.465	1.29306E-8	0.465	0.0017804
1419.77428	54	71	81	159	420		1419.77428	46	99	116	184	336		1419.77428	72	207	430	683	1119	1448	2241		-0.35	9.288E-11	0.4725	1.7539E-10	0.4725	4.8583E-10	0.4725	3.7319E-9	0.4725	1.41928E-8	0.4725	0.0019784
1420.09812	37	55	94	167	424		1420.09812	53	83	118	192	344		1420.09812	77	218	456	713	1177	1490	2356		-0.345	5.813E-11	0.48	1.7799E-10	0.48	4.7656E-10	0.48	4.263E-9	0.48	1.52786E-8	0.48	0.0021572
1420.42195	68	67	96	171	469		1420.42195	49	73	122	206	340		1420.42195	71	233	457	698	1205	1517	2388		-0.34	2.093E-11	0.4875	1.5089E-10	0.4875	6.9269E-10	0.4875	4.814E-9	0.4875	1.65744E-8	0.4875	0.0023788
1420.74578	78	70	87	164	450		1420.74578	68	90	119	207	355		1420.74578	78	225	454	750	1232	1564	2451		-0.335	7.304E-11	0.495	2.1474E-10	0.495	8.084E-10	0.495	5.3687E-9	0.495	1.77046E-8	0.495	0.0025828
1421.06961	75	79	105	185	470		1421.06961	56	88	139	221	369		1421.06961	86	244	489	774	1252	1621	2503		-0.33	6.148E-11	0.5025	2.194E-10	0.5025	9.2221E-10	0.5025	5.9816E-9	0.5025	1.92458E-8	0.5025	0.0028096
1421.39343	46	65	98	173	456		1421.39343	52	83	111	202	357		1421.39343	75	229	468	739	1249	1578	2477		-0.325	3.394E-11	0.51	1.9994E-10	0.51	1.1208E-9	0.51	6.6184E-9	0.51	2.06728E-8	0.51	0.0030484
1421.71725	40	62	85	164	481		1421.71725	66	78	138	223	379		1421.71725	92	239	481	758	1257	1609	2508		-0.32	7.849E-11	0.5175	3.0966E-10	0.5175	1.3242E-9	0.5175	7.424E-9	0.5175	2.21954E-8	0.5175	0.0033124
1422.04106	55	66	88	170	480		1422.04106	54	78	132	182	353		1422.04106	78	238	464	762	1263	1603	2535		-0.315	1.228E-11	0.525	3.0567E-10	0.525	1.5819E-9	0.525	8.1439E-9	0.525	2.37456E-8	0.525	0.0035632
1422.36487	67	68	106	207	504		1422.36487	66	90	148	236	375		1422.36487	101	255	497	787	1262	1636	2565		-0.31	7.266E-11	0.5325	3.1405E-10	0.5325	1.9212E-9	0.5325	8.9756E-9	0.5325	2.54874E-8	0.5325	0.0038242
1422.68867	65	50	94	174	501		1422.68867	62	98	139	237	382		1422.68867	70	236	467	766	1293	1637	2581		-0.305	5.741E-11	0.54	3.6947E-10	0.54	2.1748E-9	0.54	9.9247E-9	0.54	2.71308E-8	0.54	0.0041098
1423.01247	66	75	114	204	508		1423.01247	55	78	148	229	372		1423.01247	83	243	488	796	1294	1674	2617		-0.3	2.679E-11	0.5475	4.901E-10	0.5475	2.5859E-9	0.5475	1.08721E-8	0.5475	2.92738E-8	0.5475	0.0043848
1423.33627	35	63	81	179	504		1423.33627	76	64	150	228	376		1423.33627	75	238	481	774	1282	1638	2543		-0.295	7.286E-11	0.555	5.1223E-10	0.555	2.9892E-9	0.555	1.2105E-8	0.555	3.11886E-8	0.555	0.0047002
1423.66006	78	64	113	187	505		1423.66006	58	100	137	251	384		1423.66006	82	254	506	804	1301	1649	2577		-0.29	3.301E-11	0.5625	6.0377E-10	0.5625	3.3608E-9	0.5625	1.29908E-8	0.5625	3.31388E-8	0.5625	0.0050122
1423.98385	52	41	97	180	485		1423.98385	64	65	135	224	381		1423.98385	69	236	488	768	1249	1622	2513		-0.285	7.724E-11	0.57	7.8846E-10	0.57	3.8458E-9	0.57	1.41954E-8	0.57	3.52818E-8	0.57	0.0053536
1424.30763	47	77	96	195	515		1424.30763	67	109	125	228	405		1424.30763	84	251	492	761	1285	1642	2544		-0.28	7.107E-11	0.5775	9.2963E-10	0.5775	4.3639E-9	0.5775	1.53132E-8	0.5775	3.7572E-8	0.5775	0.0056848
1424.63141	43	34	98	153	481		1424.63141	50	82	107	209	355		1424.63141	81	208	446	710	1220	1531	2378		-0.275	1.185E-11	0.585	1.06944E-9	0.585	4.8262E-9	0.585	1.65106E-8	0.585	3.99102E-8	0.585	0.0059952
1424.95519	32	44	103	216	515		1424.95519	63	86	135	225	378		1424.95519	68	214	488	777	1284	1643	2548		-0.27	8.06E-11	0.5925	1.2467E-9	0.5925	5.4675E-9	0.5925	1.77026E-8	0.5925	4.21512E-8	0.5925	6.35E-7
1425.27896	46	55	85	200	520		1425.27896	52	87	135	238	380		1425.27896	99	233	494	822	1360	1733	2655		-0.265	4.74E-12	0.6	1.5176E-9	0.6	6.1175E-9	0.6	1.90958E-8	0.6	4.45394E-8	0.6	0.0066972
1425.60272	64	80	72	203	528		1425.60272	51	80	139	238	408		1425.60272	83	236	495	824	1356	1668	2602		-0.26	4.537E-11	0.6075	1.7868E-9	0.6075	6.7582E-9	0.6075	2.06062E-8	0.6075	4.72174E-8	0.6075	0.0071138
1425.92649	27	46	85	191	540		1425.92649	59	89	131	210	400		1425.92649	64	238	487	786	1317	1669	2623		-0.255	7.116E-11	0.615	2.0399E-9	0.615	7.4584E-9	0.615	2.18642E-8	0.615	4.91284E-8	0.615	0.0074606
1426.25025	57	93	95	206	538		1426.25025	63	85	141	236	410		1426.25025	94	250	501	796	1301	1657	2616		-0.25	1.937E-11	0.6225	2.31E-9	0.6225	8.1866E-9	0.6225	2.34804E-8	0.6225	5.19062E-8	0.6225	0.0078804
1426.574	44	53	111	202	567		1426.574	50	90	133	217	381		1426.574	79	232	515	790	1328	1692	2623		-0.245	4.973E-11	0.63	2.6759E-9	0.63	9.0659E-9	0.63	2.50182E-8	0.63	5.46156E-8	0.63	0.0083042
1426.89775	64	78	100	230	580		1426.89775	78	101	133	254	412		1426.89775	84	262	529	825	1363	1753	2686		-0.24	5.585E-11	0.6375	2.9346E-9	0.6375	9.8785E-9	0.6375	2.68388E-8	0.6375	5.7627E-8	0.6375	0.0086488
1427.2215	56	53	101	223	582		1427.2215	65	79	141	234	413		1427.2215	112	253	520	833	1367	1748	2716		-0.235	9.72E-12	0.645	3.3548E-9	0.645	1.08698E-8	0.645	2.85084E-8	0.645	6.13604E-8	0.645	0.0009175
1427.54524	73	75	88	238	575		1427.54524	79	105	146	249	428		1427.54524	90	251	513	867	1392	1748	2714		-0.23	5.435E-11	0.6525	3.8031E-9	0.6525	1.1939E-8	0.6525	3.05014E-8	0.6525	6.40968E-8	0.6525	0.0094836
1427.86898	64	61	99	212	596		1427.86898	72	107	140	264	428		1427.86898	92	251	529	835	1339	1719	2639		-0.225	4.229E-11	0.66	4.1769E-9	0.66	1.29908E-8	0.66	3.22888E-8	0.66	6.79904E-8	0.66	0.0098488
1428.19271	67	69	117	242	578		1428.19271	55	88	144	243	401		1428.19271	106	250	523	817	1343	1707	2668		-0.22	9.82E-12	0.6675	4.6716E-9	0.6675	1.39028E-8	0.6675	3.42294E-8	0.6675	6.97352E-8	0.6675	0.102624
1428.51644	75	63	111	230	602		1428.51644	64	92	122	258	406		1428.51644	87	275	532	817	1351	1731	2687		-0.215	6.399E-11	0.675	5.1693E-9	0.675	1.51356E-8	0.675	3.64332E-8	0.675	7.32122E-8	0.675	0.107154
1428.84016	74	99	118	238	601		1428.84016	63	106	150	260	434		1428.84016	87	270	518	812	1340	1678	2659		-0.21	2.319E-11	0.6825	5.5906E-9	0.6825	1.6162E-8	0.6825	3.8311E-8	0.6825	7.70318E-8	0.6825	0.111652
1429.16388	34	58	98	216	603		1429.16388	42	73	139	253	407		1429.16388	72	245	519	812	1338	1711	2670		-0.205	1.534E-11	0.69	6.2089E-9	0.69	1.74552E-8	0.69	4.07598E-8	0.69	8.21234E-8	0.69	0.011612
1429.4876	66	72	113	233	611		1429.4876	73	93	154	242	435		1429.4876	93	271	532	830	1365	1732	2682		-0.2	7.774E-11	0.6975	6.7568E-9	0.6975	1.8612E-8	0.6975	4.25726E-8	0.6975	8.63746E-8	0.6975	0.011971
1429.81131	31	63	98	232	607		1429.81131	48	77	162	244	429		1429.81131	97	262	504	840	1354	1761	2721		-0.195	5.02E-12	0.705	7.3519E-9	0.705	1.99196E-8	0.705	4.52406E-8	0.705	9.02252E-8	0.705	0.001243
1430.13502	61	75	101	220	652		1430.13502	68	102	164	261	436		1430.13502	86	269	529	878	1409	1787	2755		-0.19	2.786E-11	0.7125	7.9988E-9	0.7125	2.11698E-8	0.7125	4.77446E-8	0.7125	9.29674E-8	0.7125	0.012968
1430.45873	56	69	118	238	644		1430.45873	65	90	160	265	421		1430.45873	99	255	548	862	1414	1784	2769		-0.185	7.137E-11	0.72	8.7286E-9	0.72	2.25536E-8	0.72	5.02092E-8	0.72	9.84476E-8	0.72	0.013391
1430.78243	50	68	113	248	650		1430.78243	51	106	133	247	406		1430.78243	80	257	529	830	1398	1765	2741		-0.18	3.19E-11	0.7275	9.3532E-9	0.7275	2.39542E-8	0.7275	5.25828E-8	0.7275	1.01365E-7	0.7275	0.013876
1431.10612	43	49	93	222	682		1431.10612	56	93	146	239	446		1431.10612	100	273	542	866	1423	1815	2805		-0.175	3.983E-11	0.735	1.0119E-8	0.735	2.53596E-8	0.735	5.57086E-8	0.735	1.06673E-7	0.735	0.014353
1431.42981	48	56	121	243	659		1431.42981	66	85	173	262	458		1431.42981	108	264	550	867	1434	1833	2856		-0.17	5.571E-11	0.7425	1.09478E-8	0.7425	2.6894E-8	0.7425	5.81914E-8	0.7425	1.112E-7	0.7425	0.014995
1431.7535	63	78	117	241	666		1431.7535	56	82	130	277	430		1431.7535	90	238	532	850	1398	1771	2737		-0.165	1.552E-11	0.75	1.20288E-8	0.75	2.85592E-8	0.75	6.08594E-8	0.75	1.16054E-7	0.75	0.015363
1432.07718	63	79	117	255	646		1432.07718	80	94	158	272	447		1432.07718	92	267	542	846	1390	1770	2734		-0.16	4.933E-11	0.7575	1.2867E-8	0.7575	3.0232E-8	0.7575	6.3496E-8	0.7575	1.2046E-7	0.7575	0.015922
1432.40086	46	57	105	243	662		1432.40086	72	90	168	265	457		1432.40086	69	261	548	850	1390	1773	2727		-0.155	5.161E-11	0.765	1.37024E-8	0.765	3.16886E-8	0.765	6.66006E-8	0.765	1.2564E-7	0.765	0.016422
1432.72454	40	70	110	244	671		1432.72454	54	96	140	262	448		1432.72454	97	283	547	883	1430	1792	2790		-0.15	7.34E-12	0.7725	1.472E-8	0.7725	3.36272E-8	0.7725	7.0185E-8	0.7725	1.3084E-7	0.7725	0.016954
1433.04821	79	49	146	262	679		1433.04821	62	103	170	273	431		1433.04821	97	270	544	839	1392	1760	2708		-0.145	8.491E-11	0.78	1.58232E-8	0.78	3.52738E-8	0.78	7.26518E-8	0.78	1.3672E-7	0.78	0.017312
1433.37187	61	77	111	258	682		1433.37187	56	90	168	280	459		1433.37187	85	280	539	825	1396	1779	2748		-0.14	2.312E-11	0.7875	1.66076E-8	0.7875	3.70908E-8	0.7875	7.60608E-8	0.7875	1.414E-7	0.7875	0.017824
1433.69553	49	61	120	277	719		1433.69553	51	102	161	275	470		1433.69553	101	289	557	900	1474	1877	2901		-0.135	3.623E-11	0.795	1.75534E-8	0.795	3.89162E-8	0.795	7.9934E-8	0.795	1.473E-7	0.795	0.018358
1434.01919	47	88	122	281	734		1434.01919	69	91	164	272	486		1434.01919	83	299	565	904	1483	1858	2905		-0.13	6.019E-11	0.8025	1.87576E-8	0.8025	4.11816E-8	0.8025	8.39606E-8	0.8025	1.4702E-7	0.8025	0.001915
1434.34284	47	72	119	278	750		1434.34284	75	89	168	274	467		1434.34284	75	286	562	906	1480	1893	2938		-0.125	1.417E-11	0.81	1.97924E-8	0.81	4.29504E-8	0.81	8.75328E-8	0.81	1.519E-7	0.81	0.019592
1434.66649	83	88	130	290	746		1434.66649	75	101	183	279	483		1434.66649	108	293	580	909	1458	1873	2903		-0.12	8.704E-11	0.8175	2.09888E-8	0.8175	4.49908E-8	0.8175	9.07808E-8	0.8175	1.6386E-7	0.8175	0.019966
1434.99014	44	67	114	262	709		1434.99014	64	88	154	272	470		1434.99014	58	258	536	864	1398	1796	2760		-0.115	2.213E-11	0.825	2.20666E-8	0.825	4.73436E-8	0.825	9.43446E-8	0.825	1.65E-7	0.825	0.020686
1435.31378	54	89	113	282	772		1435.31378	60	106	176	272	471		1435.31378	87	306	569	890	1466	1848	2872		-0.11	2.864E-11	0.8325	2.32856E-8	0.8325	4.93674E-8	0.8325	9.79226E-8	0.8325	1.6832E-7	0.8325	0.021118
1435.63742	58	78	130	294	781		1435.63742	69	95	175	301	496		1435.63742	117	279	599	931	1523	1928	2965		-0.105	6.878E-11	0.84	2.45984E-8	0.84	5.19046E-8	0.84	1.02184E-7	0.84	1.755E-7	0.84	0.021654
1435.96105	61	75	103	284	792		1435.96105	63	100	147	284	493		1435.96105	110	288	589	927	1510	1915	2962		-0.1	8.52E-12	0.8475	2.57468E-8	0.8475	5.39596E-8	0.8475	1.06266E-7	0.8475	1.8752E-7	0.8475	0.022375
1436.28468	44	55	123	287	794		1436.28468	61	89	171	271	492		1436.28468	102	301	593	926	1521	1940	2988		-0.095	2.029E-11	0.855	2.71374E-8	0.855	5.59608E-8	0.855	1.09756E-7	0.855	1.9378E-7	0.855	0.022868
1436.6083	62	72	123	289	779		1436.6083	59	88	151	302	502		1436.6083	85	298	606	916	1507	1919	2961		-0.09	6.561E-11	0.8625	2.8743E-8	0.8625	5.85096E-8	0.8625	1.14217E-7	0.8625	1.9982E-7	0.8625	0.023586
1436.93192	50	80	119	291	777		1436.93192	58	95	165	297	501		1436.93192	75	287	564	920	1506	1915	2962		-0.085	4E-12	0.87	3.01512E-8	0.87	6.12358E-8	0.87	1.184E-7	0.87	2.078E-7	0.87	0.024202
1437.25553	43	58	152	314	861		1437.25553	51	101	172	301	493		1437.25553	117	296	607	952	1570	1978	3028		-0.08	5.496E-11	0.8775	3.16908E-8	0.8775	6.41734E-8	0.8775	1.2266E-7	0.8775	2.1546E-7	0.8775	0.024443
1437.57914	52	63	130	292	834		1437.57914	63	87	164	300	473		1437.57914	82	277	596	954	1562	1976	3066		-0.075	3.811E-11	0.885	3.32746E-8	0.885	6.68616E-8	0.885	1.2652E-7	0.885	2.2134E-7	0.885	0.025359
1437.90275	59	80	134	292	828		1437.90275	68	99	172	315	492		1437.90275	93	289	590	925	1517	1959	2982		-0.07	2.432E-11	0.8925	3.49402E-8	0.8925	6.95606E-8	0.8925	1.312E-7	0.8925	2.291E-7	0.8925	0.025936
1438.22635	66	69	141	291	799		1438.22635	63	88	160	293	491		1438.22635	87	272	572	942	1505	1911	2960		-0.065	6.729E-11	0.9	3.66066E-8	0.9	7.23116E-8	0.9	1.3674E-7	0.9	2.2698E-7	0.9	0.026509
1438.54995	68	91	130	314	830		1438.54995	81	119	187	313	501		1438.54995	96	279	578	897	1489	1869	2862		-0.06	2.627E-11	0.9075	3.78738E-8	0.9075	7.47892E-8	0.9075	1.406E-7	0.9075	2.3394E-7	0.9075	0.027103
1438.87354	60	72	147	287	866		1438.87354	89	91	164	308	515		1438.87354	102	306	608	944	1551	1971	3055		-0.055	6.778E-11	0.915	3.96454E-8	0.915	7.79128E-8	0.915	1.4496E-7	0.915	2.507E-7	0.915	0.027867
1439.19713	45	69	137	300	859		1439.19713	50	110	154	312	510		1439.19713	96	305	608	948	1592	2029	3087		-0.05	1.0644E-10	0.9225	4.16898E-8	0.9225	8.04902E-8	0.9225	1.5032E-7	0.9225	2.5756E-7	0.9225	0.028349
1439.52072	57	80	134	319	907		1439.52072	63	112	182	317	532		1439.52072	86	313	634	979	1581	2035	3109		-0.045	3.45E-12	0.93	4.3438E-8	0.93	8.3656E-8	0.93	1.5534E-7	0.93	2.6774E-7	0.93	0.028987
1439.8443	60	72	142	319	910		1439.8443	79	101	164	292	505		1439.8443	92	295	624	989	1576	2026	3107		-0.04	8.312E-11	0.9375	4.52628E-8	0.9375	8.63532E-8	0.9375	1.5956E-7	0.9375	2.7292E-7	0.9375	0.029507
1440.16788	50	67	149	319	855		1440.16788	61	107	156	302	518		1440.16788	85	309	602	948	1529	1928	2975		-0.035	5.254E-11	0.945	4.71388E-8	0.945	8.97694E-8	0.945	1.656E-7	0.945	2.7994E-7	0.945	0.030122
1440.49145	37	87	136	326	901		1440.49145	57	78	190	322	536		1440.49145	99	287	610	973	1580	2019	3116		-0.03	1.082E-11	0.9525	4.94314E-8	0.9525	9.31404E-8	0.9525	1.707E-7	0.9525	2.806E-7	0.9525	0.030674
1440.81502	64	81	161	337	943		1440.81502	63	103	184	308	549		1440.81502	103	313	626	998	1640	2071	3180		-0.025	7.31E-11	0.96	5.16572E-8	0.96	9.58056E-8	0.96	1.747E-7	0.96	2.8972E-7	0.96	0.031504
1441.13858	61	78	142	350	924		1441.13858	85	108	194	324	531		1441.13858	102	307	647	982	1613	2038	3178		-0.02	5.429E-11	0.9675	5.37652E-8	0.9675	9.90458E-8	0.9675	1.8014E-7	0.9675	3.0496E-7	0.9675	0.032545
1441.46214	66	74	155	346	957		1441.46214	60	109	189	324	540		1441.46214	96	323	649	1014	1645	2098	3210		-0.015	1.028E-11	0.975	5.63586E-8	0.975	1.02227E-7	0.975	1.854E-7	0.975	3.0044E-7	0.975	0.032942
1441.78569	76	85	154	338	960		1441.78569	79	105	200	329	558		1441.78569	126	324	656	979	1650	2069	3194		-0.01	4.887E-11	0.9825	5.8683E-8	0.9825	1.05638E-7	0.9825	1.9202E-7	0.9825	3.2064E-7	0.9825	0.033532
1442.10925	49	65	137	335	895		1442.10925	52	96	167	289	515		1442.10925	79	303	574	940	1529	1971	3015		-0.005	3.806E-11	0.99	6.09742E-8	0.99	1.08885E-7	0.99	1.9948E-7	0.99	3.301E-7	0.99	0.034432
1442.43279	65	92	152	368	969		1442.43279	67	126	196	331	554		1442.43279	121	306	653	1003	1636	2074	3186		0	1.699E-11	0.9975	6.31428E-8	0.9975	1.12477E-7	0.9975	2.049E-7	0.9975	3.3854E-7	0.9975	0.035013
1442.75633	58	103	164	360	1001		1442.75633	56	110	206	322	559		1442.75633	112	305	653	1012	1668	2106	3216		0.005	1.983E-11	1.005	6.55466E-8	1.005	1.15111E-7	1.005	2.1038E-7	1.005	3.3184E-7	1.005	0.035665
1443.07987	66	106	158	376	1023		1443.07987	73	134	220	343	562		1443.07987	112	324	664	1048	1672	2126	3256		0.01	3.429E-11	1.0125	6.80592E-8	1.0125	1.1904E-7	1.0125	2.1558E-7	1.0125	3.409E-7	1.0125	0.003605
1443.40341	67	74	169	352	981		1443.40341	65	123	189	348	555		1443.40341	112	329	656	1006	1645	2072	3190		0.015	2.108E-11	1.02	7.07288E-8	1.02	1.2276E-7	1.02	2.2278E-7	1.02	3.511E-7	1.02	0.037204
1443.72694	74	100	146	369	1005		1443.72694	51	108	206	349	566		1443.72694	103	320	640	1009	1646	2067	3177		0.02	3.244E-11	1.0275	7.30356E-8	1.0275	1.274E-7	1.0275	2.2784E-7	1.0275	3.7516E-7	1.0275	0.037966
1444.05046	52	79	166	365	1060		1444.05046	65	103	187	334	575		1444.05046	94	318	655	1041	1699	2134	3299		0.025	5.825E-11	1.035	7.57742E-8	1.035	1.3066E-7	1.035	2.352E-7	1.035	3.817E-7	1.035	0.038977
1444.37398	56	90	179	395	1051		1444.37398	78	110	184	365	575		1444.37398	91	334	662	1024	1721	2174	3336		0.03	1.811E-11	1.0425	7.87276E-8	1.0425	1.3386E-7	1.0425	2.3932E-7	1.0425	3.94E-7	1.0425	0.039193
1444.6975	46	66	166	376	1045		1444.6975	84	117	205	327	575		1444.6975	115	310	660	1034	1693	2161	3303		0.035	3.984E-11	1.05	8.1574E-8	1.05	1.3818E-7	1.05	2.4698E-7	1.05	4.0384E-7	1.05	0.040077
1445.02101	38	88	165	395	1072		1445.02101	63	120	184	355	582		1445.02101	111	308	653	1038	1699	2143	3246		0.04	2.89E-11	1.0575	8.4111E-8	1.0575	1.4244E-7	1.0575	2.5424E-7	1.0575	4.1732E-7	1.0575	0.040767
1445.34452	56	97	176	387	1081		1445.34452	65	118	189	334	575		1445.34452	123	302	669	1058	1702	2165	3333		0.045	1.857E-11	1.065	8.66982E-8	1.065	1.465E-7	1.065	2.6092E-7	1.065	4.2504E-7	1.065	0.041639
1445.66802	78	83	159	387	1099		1445.66802	49	111	209	371	572		1445.66802	106	330	687	1069	1727	2215	3344		0.05	2.376E-11	1.0725	8.98948E-8	1.0725	1.5058E-7	1.0725	2.6708E-7	1.0725	4.3372E-7	1.0725	0.042264
1445.99152	42	66	166	390	1064		1445.99152	86	113	182	344	556		1445.99152	115	347	644	1038	1691	2132	3268		0.055	3.099E-11	1.08	9.3164E-8	1.08	1.5484E-7	1.08	2.7656E-7	1.08	4.246E-7	1.08	0.043705
1446.31501	95	95	167	362	1003		1446.31501	71	101	166	311	562		1446.31501	104	300	615	970	1526	1978	3028		0.06	2.09E-11	1.0875	9.58536E-8	1.0875	1.5962E-7	1.0875	2.8408E-7	1.0875	4.362E-7	1.0875	0.044195
1446.6385	47	80	165	396	1074		1446.6385	65	111	200	349	577		1446.6385	105	301	630	1001	1633	2064	3163		0.065	2.162E-11	1.095	9.91906E-8	1.095	1.6334E-7	1.095	2.911E-7	1.095	4.4468E-7	1.095	0.045334
1446.96199	74	79	179	430	1138		1446.96199	66	105	189	349	604		1446.96199	98	344	677	1089	1743	2205	3374		0.07	1.849E-11	1.1025	1.02239E-7	1.1025	1.6904E-7	1.1025	2.9944E-7	1.1025	4.7834E-7	1.1025	0.045866
1447.28547	57	86	159	389	1140		1447.28547	55	112	200	355	614		1447.28547	90	331	663	1071	1749	2217	3384		0.075	2.666E-11	1.11	1.0534E-7	1.11	1.7306E-7	1.11	3.0402E-7	1.11	4.858E-7	1.11	0.046492
1447.60895	71	92	168	440	1162		1447.60895	83	118	200	376	616		1447.60895	123	350	695	1078	1758	2229	3404		0.08	8.49E-12	1.1175	1.09611E-7	1.1175	1.7864E-7	1.1175	3.1306E-7	1.1175	4.9452E-7	1.1175	0.047937
1447.93242	48	88	175	430	1184		1447.93242	58	113	228	366	601		1447.93242	124	340	693	1072	1765	2240	3424		0.085	3.335E-11	1.125	1.12747E-7	1.125	1.8192E-7	1.125	3.2006E-7	1.125	5.0194E-7	1.125	0.047333
1448.25589	62	88	184	455	1207		1448.25589	83	128	203	382	635		1448.25589	114	338	717	1095	1793	2272	3449		0.09	3.757E-11	1.1325	1.15625E-7	1.1325	1.8616E-7	1.1325	3.2952E-7	1.1325	5.1566E-7	1.1325	0.048699
1448.57935	50	85	177	446	1196		1448.57935	72	115	209	356	602		1448.57935	103	341	695	1102	1788	2251	3441		0.095	1.164E-11	1.14	1.2042E-7	1.14	1.9094E-7	1.14	3.3562E-7	1.14	5.1934E-7	1.14	0.048786
1448.90281	61	101	199	441	1216		1448.90281	64	109	195	377	627		1448.90281	113	333	706	1112	1798	2246	3439		0.1	3.149E-11	1.1475	1.2448E-7	1.1475	1.9566E-7	1.1475	3.4374E-7	1.1475	5.3962E-7	1.1475	0.050615
1449.22627	57	73	181	441	1230		1449.22627	57	109	217	377	625		1449.22627	111	357	688	1119	1802	2282	3490		0.105	2.528E-11	1.155	1.2714E-7	1.155	2.0072E-7	1.155	3.5188E-7	1.155	5.4578E-7	1.155	0.050778
1449.54972	72	92	190	472	1258		1449.54972	77	131	206	382	651		1449.54972	112	340	705	1129	1813	2291	3499		0.11	8.26E-12	1.1625	1.3118E-7	1.1625	2.079E-7	1.1625	3.601E-7	1.1625	5.5964E-7	1.1625	0.051311
1449.87317	46	96	184	456	1245		1449.87317	85	114	202	363	638		1449.87317	125	343	699	1112	1814	2306	3517		0.115	3.205E-11	1.17	1.353E-7	1.17	2.1402E-7	1.17	3.7062E-7	1.17	5.7222E-7	1.17	0.052155
1450.19661	70	81	215	451	1294		1450.19661	69	126	224	396	653		1450.19661	118	374	747	1133	1852	2338	3549		0.12	1.298E-11	1.1775	1.3864E-7	1.1775	2.1882E-7	1.1775	3.7822E-7	1.1775	5.8102E-7	1.1775	0.052144
1450.52005	50	95	194	464	1297		1450.52005	74	117	204	383	643		1450.52005	105	339	705	1122	1819	2296	3500		0.125	1.925E-11	1.185	1.4336E-7	1.185	2.247E-7	1.185	3.8754E-7	1.185	5.9206E-7	1.185	0.052836
1450.84348	84	98	207	465	1274		1450.84348	78	111	215	371	654		1450.84348	128	379	737	1141	1813	2288	3484		0.13	3.587E-11	1.1925	1.4726E-7	1.1925	2.3E-7	1.1925	3.9322E-7	1.1925	6.0674E-7	1.1925	0.053922
1451.16691	51	97	207	434	1235		1451.16691	67	111	195	363	620		1451.16691	99	327	677	1082	1748	2213	3359		0.135	8.6E-12	1.2	1.5064E-7	1.2	2.3652E-7	1.2	4.0558E-7	1.2	6.2542E-7	1.2	0.055132
1451.49034	43	98	225	460	1293		1451.49034	78	106	228	382	649		1451.49034	117	345	691	1101	1743	2233	3423		0.14	3.063E-11	1.2075	1.5628E-7	1.2075	2.4128E-7	1.2075	4.1446E-7	1.2075	6.4536E-7	1.2075	0.056387
1451.81376	42	85	200	482	1313		1451.81376	74	123	218	375	630		1451.81376	84	357	696	1107	1788	2302	3501		0.145	2.337E-11	1.215	1.6034E-7	1.215	2.465E-7	1.215	4.225E-7	1.215	6.5272E-7	1.215	0.056882
1452.13717	76	115	201	503	1362		1452.13717	74	150	237	413	664		1452.13717	125	387	759	1161	1867	2370	3597		0.15	1.761E-11	1.2225	1.6502E-7	1.2225	2.5164E-7	1.2225	4.3096E-7	1.2225	6.6202E-7	1.2225	0.058602
1452.46059	72	92	200	479	1390		1452.46059	78	109	206	408	668		1452.46059	128	336	726	1139	1866	2396	3601		0.155	2.289E-11	1.23	1.6926E-7	1.23	2.583E-7	1.23	4.4406E-7	1.23	6.6236E-7	1.23	0.059758
1452.78399	70	90	221	495	1374		1452.78399	73	122	202	378	669		1452.78399	124	378	728	1158	1843	2359	3551		0.16	1.102E-11	1.2375	1.7346E-7	1.2375	2.6586E-7	1.2375	4.5194E-7	1.2375	6.8872E-7	1.2375	0.006042
1453.1074	68	95	202	520	1399		1453.1074	66	120	241	398	655		1453.1074	109	347	735	1151	1850	2379	3590		0.165	2.856E-11	1.245	1.78E-7	1.245	2.7408E-7	1.245	4.5948E-7	1.245	6.6816E-7	1.245	0.060457
1453.4308	86	108	218	516	1407		1453.4308	77	119	234	418	664		1453.4308	135	384	746	1178	1901	2403	3651		0.17	7.81E-12	1.2525	1.826E-7	1.2525	2.782E-7	1.2525	4.6946E-7	1.2525	7.132E-7	1.2525	0.060103
1453.75419	51	95	214	507	1423		1453.75419	75	124	239	388	671		1453.75419	126	358	752	1176	1873	2388	3612		0.175	8.06E-12	1.26	1.8754E-7	1.26	2.8754E-7	1.26	4.7794E-7	1.26	7.2946E-7	1.26	0.062544
1454.07758	75	90	225	536	1438		1454.07758	60	131	228	400	693		1454.07758	97	367	756	1190	1913	2409	3712		0.18	3.157E-11	1.2675	1.922E-7	1.2675	2.9422E-7	1.2675	4.8362E-7	1.2675	7.3874E-7	1.2675	0.063196
1454.40097	54	76	217	545	1449		1454.40097	58	112	219	399	706		1454.40097	127	369	745	1194	1894	2442	3704		0.185	1.55E-12	1.275	1.978E-7	1.275	2.9862E-7	1.275	4.9668E-7	1.275	7.4528E-7	1.275	0.063887
1454.72435	75	108	241	546	1450		1454.72435	82	131	228	401	698		1454.72435	138	363	777	1218	1935	2442	3747		0.19	1.516E-11	1.2825	2.0224E-7	1.2825	3.079E-7	1.2825	5.0314E-7	1.2825	7.3358E-7	1.2825	0.064585
1455.04772	77	76	242	558	1496		1455.04772	62	118	225	402	693		1455.04772	117	371	764	1207	1945	2432	3742		0.195	3.186E-11	1.29	2.0642E-7	1.29	3.1358E-7	1.29	5.1628E-7	1.29	7.786E-7	1.29	0.065621
1455.3711	76	93	235	540	1519		1455.3711	57	116	259	414	726		1455.3711	127	389	779	1207	1948	2480	3739		0.2	1.136E-11	1.2975	2.104E-7	1.2975	3.2114E-7	1.2975	5.2578E-7	1.2975	7.8546E-7	1.2975	0.066025
1455.69446	58	110	221	550	1474		1455.69446	86	125	234	424	705		1455.69446	135	379	740	1187	1941	2458	3749		0.205	2.205E-11	1.305	2.1778E-7	1.305	3.2842E-7	1.305	5.3718E-7	1.305	7.612E-7	1.305	0.068556
1456.01783	54	108	234	540	1492		1456.01783	61	128	227	409	683		1456.01783	129	374	736	1144	1895	2387	3624		0.21	3.427E-11	1.3125	2.2242E-7	1.3125	3.3446E-7	1.3125	5.5226E-7	1.3125	7.871E-7	1.3125	0.069821
1456.34119	53	81	250	563	1531		1456.34119	53	134	241	410	726		1456.34119	129	383	799	1201	1956	2463	3737		0.215	3.936E-11	1.32	2.2862E-7	1.32	3.405E-7	1.32	5.622E-7	1.32	8.3398E-7	1.32	0.070215
1456.66454	63	97	236	568	1545		1456.66454	80	153	233	421	727		1456.66454	132	395	801	1229	1980	2497	3797		0.22	1.093E-11	1.3275	2.3326E-7	1.3275	3.5076E-7	1.3275	5.644E-7	1.3275	8.3642E-7	1.3275	0.071622
1456.98789	53	109	246	587	1594		1456.98789	88	117	241	433	732		1456.98789	109	411	789	1227	1971	2502	3803		0.225	3.732E-11	1.335	2.3878E-7	1.335	3.5348E-7	1.335	5.8254E-7	1.335	8.5408E-7	1.335	0.072773
1457.31124	70	114	247	603	1614		1457.31124	74	133	245	436	751		1457.31124	143	392	800	1250	1992	2519	3832		0.23	2.729E-11	1.3425	2.4368E-7	1.3425	3.634E-7	1.3425	5.9072E-7	1.3425	8.7004E-7	1.3425	0.073147
1457.63458	55	91	230	577	1602		1457.63458	100	150	260	451	743		1457.63458	118	400	813	1245	1989	2516	3841		0.235	4.947E-11	1.35	2.5048E-7	1.35	3.712E-7	1.35	6.0302E-7	1.35	8.8274E-7	1.35	0.074439
1457.95792	67	123	262	604	1646		1457.95792	56	145	229	446	751		1457.95792	127	394	805	1231	2021	2536	3857		0.24	1.379E-11	1.3575	2.5668E-7	1.3575	3.765E-7	1.3575	6.1356E-7	1.3575	8.9478E-7	1.3575	0.075478
1458.28125	36	90	250	572	1615		1458.28125	79	143	231	430	755		1458.28125	109	408	792	1246	1995	2511	3825		0.245	2.892E-11	1.365	2.6104E-7	1.365	3.835E-7	1.365	6.3E-7	1.365	9.148E-7	1.365	0.077151
1458.60458	74	104	241	611	1676		1458.60458	78	138	256	432	764		1458.60458	138	410	813	1261	2014	2543	3882		0.25	7.108E-11	1.3725	2.6778E-7	1.3725	3.9348E-7	1.3725	6.398E-7	1.3725	8.9166E-7	1.3725	0.079507
1458.9279	77	100	264	628	1674		1458.9279	79	133	226	441	754		1458.9279	135	412	803	1272	2076	2570	3901		0.255	2.073E-11	1.38	2.7446E-7	1.38	4.02E-7	1.38	6.4778E-7	1.38	9.4124E-7	1.38	0.079557
1459.25122	84	105	264	597	1701		1459.25122	97	146	272	462	772		1459.25122	148	388	815	1268	2037	2561	3895		0.26	2.139E-11	1.3875	2.8116E-7	1.3875	4.0926E-7	1.3875	6.5952E-7	1.3875	9.1858E-7	1.3875	0.080821
1459.57454	57	129	231	609	1694		1459.57454	70	133	236	436	742		1459.57454	122	398	814	1268	2051	2591	3903		0.265	1.424E-11	1.395	2.8872E-7	1.395	4.1998E-7	1.395	6.7282E-7	1.395	9.7326E-7	1.395	0.008158
1459.89785	90	148	286	629	1719		1459.89785	72	156	246	457	779		1459.89785	136	409	816	1289	2059	2593	3947		0.27	1.469E-11	1.4025	2.962E-7	1.4025	4.2646E-7	1.4025	6.8356E-7	1.4025	9.5002E-7	1.4025	0.083144
1460.22115	77	122	271	623	1739		1460.22115	69	139	255	448	773		1460.22115	147	403	807	1271	2071	2589	3922		0.275	1.439E-11	1.41	3.0146E-7	1.41	4.3528E-7	1.41	6.9522E-7	1.41	9.6426E-7	1.41	0.084135
1460.54445	85	120	264	638	1759		1460.54445	74	157	255	454	771		1460.54445	147	403	818	1290	2089	2588	3923		0.28	1.93E-11	1.4175	3.0878E-7	1.4175	4.4386E-7	1.4175	7.0802E-7	1.4175	1.02748E-6	1.4175	0.084672
1460.86775	65	96	258	621	1707		1460.86775	80	139	261	450	743		1460.86775	140	394	819	1249	2024	2546	3867		0.285	3.812E-11	1.425	3.1494E-7	1.425	4.5106E-7	1.425	7.156E-7	1.425	9.9766E-7	1.425	0.085568
1461.19104	74	121	274	656	1761		1461.19104	87	140	256	451	783		1461.19104	147	410	813	1276	2054	2592	3907		0.29	2.836E-11	1.4325	3.2462E-7	1.4325	4.6322E-7	1.4325	7.2992E-7	1.4325	1.022E-6	1.4325	0.086927
1461.51433	57	99	256	669	1775		1461.51433	75	145	259	481	782		1461.51433	135	407	840	1269	2070	2604	3971		0.295	5.484E-11	1.44	3.3136E-7	1.44	4.7088E-7	1.44	7.359E-7	1.44	1.0381E-6	1.44	0.087864
1461.83762	80	127	266	651	1783		1461.83762	67	149	269	454	790		1461.83762	141	422	839	1291	2087	2638	3968		0.3	2.413E-11	1.4475	3.375E-7	1.4475	4.8214E-7	1.4475	7.5348E-7	1.4475	1.05158E-6	1.4475	0.089692
1462.1609	70	115	273	654	1820		1462.1609	70	92	253	457	793		1462.1609	112	395	842	1284	2067	2622	3957		0.305	3.078E-11	1.455	3.4462E-7	1.455	4.9028E-7	1.455	7.598E-7	1.455	1.06664E-6	1.455	0.090685
1462.48417	55	119	293	685	1845		1462.48417	104	146	275	468	791		1462.48417	139	394	849	1322	2110	2666	4026		0.31	2.171E-11	1.4625	3.5126E-7	1.4625	5.0026E-7	1.4625	7.7672E-7	1.4625	1.0669E-6	1.4625	0.090241
1462.80744	76	104	297	677	1874		1462.80744	79	141	249	469	816		1462.80744	132	426	839	1325	2123	2669	4014		0.315	1.064E-11	1.47	3.5718E-7	1.47	5.073E-7	1.47	7.8668E-7	1.47	1.09634E-6	1.47	0.092272
1463.13071	95	128	296	698	1886		1463.13071	68	145	275	467	832		1463.13071	146	441	872	1324	2133	2679	4032		0.32	7.24E-12	1.4775	3.6582E-7	1.4775	5.1574E-7	1.4775	8.0086E-7	1.4775	1.15098E-6	1.4775	0.093585
1463.45397	83	123	302	698	1900		1463.45397	71	149	269	474	809		1463.45397	123	414	848	1314	2106	2635	4016		0.325	1.227E-11	1.485	3.7368E-7	1.485	5.2224E-7	1.485	8.12E-7	1.485	1.12624E-6	1.485	0.095147
1463.77723	70	123	290	685	1841		1463.77723	66	132	262	475	806		1463.77723	131	402	842	1291	2088	2588	3948		0.33	9.82E-12	1.4925	3.7948E-7	1.4925	5.3382E-7	1.4925	8.2292E-7	1.4925	1.14164E-6	1.4925	0.096487
1464.10048	63	121	315	693	1919		1464.10048	94	132	279	471	807		1464.10048	141	396	856	1301	2078	2621	3931		0.335	3.092E-11	1.5	3.8898E-7	1.5	5.4478E-7	1.5	8.3888E-7	1.5	1.1619E-6	1.5	0.097499
1464.42373	59	123	297	719	1942		1464.42373	87	158	256	486	830		1464.42373	130	403	853	1335	2155	2692	4085		0.34	2.17E-12	1.5075	3.9424E-7	1.5075	5.5384E-7	1.5075	8.4854E-7	1.5075	1.2437E-6	1.5075	0.098296
1464.74697	73	106	303	716	1960		1464.74697	92	160	260	484	822		1464.74697	164	426	867	1342	2163	2711	4108		0.345	1.55E-11	1.515	4.0514E-7	1.515	5.641E-7	1.515	8.707E-7	1.515	1.2483E-6	1.515	0.099682
1465.07021	73	138	308	722	1983		1465.07021	73	149	264	496	817		1465.07021	126	420	852	1334	2164	2734	4096		0.35	3.432E-11	1.5225	4.1234E-7	1.5225	5.6898E-7	1.5225	8.7842E-7	1.5225	1.267E-6	1.5225	1.01613
1465.39344	74	104	301	717	1969		1465.39344	77	156	312	498	846		1465.39344	137	410	866	1379	2153	2739	4094		0.355	3.55E-11	1.53	4.1992E-7	1.53	5.8162E-7	1.53	8.9326E-7	1.53	1.3037E-6	1.53	1.02628
1465.71667	84	122	297	739	1962		1465.71667	62	163	274	501	849		1465.71667	145	438	855	1334	2130	2654	4047		0.36	1.03E-12	1.5375	4.2774E-7	1.5375	5.9472E-7	1.5375	9.1194E-7	1.5375	1.3068E-6	1.5375	1.03786
1466.0399	62	125	313	745	2004		1466.0399	85	137	269	466	840		1466.0399	128	413	835	1319	2137	2677	4036		0.365	3.604E-11	1.545	4.3644E-7	1.545	6.0078E-7	1.545	9.2366E-7	1.545	1.3342E-6	1.545	1.05466
1466.36312	99	165	340	764	2034		1466.36312	101	175	274	511	834		1466.36312	158	445	887	1348	2181	2759	4139		0.37	9.12E-12	1.5525	4.431E-7	1.5525	6.0772E-7	1.5525	9.4234E-7	1.5525	1.3605E-6	1.5525	1.06477
1466.68634	78	119	328	762	2074		1466.68634	99	148	274	473	847		1466.68634	137	418	857	1349	2150	2710	4129		0.375	1.184E-11	1.56	4.5792E-7	1.56	6.243E-7	1.56	9.4626E-7	1.56	1.3627E-6	1.56	0.10709
1467.00955	95	124	320	768	2031		1467.00955	77	158	259	520	827		1467.00955	153	439	873	1343	2182	2731	4114		0.38	3.442E-11	1.5675	4.6932E-7	1.5675	6.3842E-7	1.5675	9.6322E-7	1.5675	1.406E-6	1.5675	1.07381
1467.33276	63	102	326	775	2045		1467.33276	90	140	277	499	822		1467.33276	130	428	889	1342	2173	2723	4129		0.385	2.562E-11	1.575	4.7752E-7	1.575	6.4896E-7	1.575	9.7224E-7	1.575	1.414E-6	1.575	1.09759
1467.65596	70	140	309	763	2094		1467.65596	91	159	285	508	847		1467.65596	128	416	866	1355	2153	2729	4092		0.39	3.902E-11	1.5825	4.8572E-7	1.5825	6.5068E-7	1.5825	9.9028E-7	1.5825	1.4375E-6	1.5825	0.11118
1467.97916	52	111	348	780	2120		1467.97916	98	163	273	507	838		1467.97916	134	447	884	1368	2190	2718	4143		0.395	2.642E-11	1.59	4.957E-7	1.59	6.708E-7	1.59	1.00378E-6	1.59	1.4522E-6	1.59	1.12328
1468.30235	82	136	332	806	2112		1468.30235	90	151	280	509	872		1468.30235	137	443	897	1397	2224	2758	4175		0.4	2.932E-11	1.5975	5.0318E-7	1.5975	6.819E-7	1.5975	1.01124E-6	1.5975	1.4604E-6	1.5975	1.13294
1468.62554	69	124	328	805	2138		1468.62554	108	157	287	517	876		1468.62554	133	431	895	1379	2199	2770	4154		0.405	4.523E-11	1.605	5.1274E-7	1.605	6.9264E-7	1.605	1.0292E-6	1.605	1.4918E-6	1.605	1.14915
1468.94873	70	137	345	798	2160		1468.94873	101	149	295	533	875		1468.94873	176	450	931	1422	2239	2847	4220		0.41	4.734E-11	1.6125	5.2258E-7	1.6125	7.0456E-7	1.6125	1.04104E-6	1.6125	1.5112E-6	1.6125	1.15593
1469.27191	86	127	346	813	2192		1469.27191	111	165	303	535	891		1469.27191	162	449	908	1417	2264	2807	4253		0.415	3.178E-11	1.62	5.3108E-7	1.62	7.2146E-7	1.62	1.05246E-6	1.62	1.5335E-6	1.62	0.01178
1469.59509	71	137	356	822	2204		1469.59509	102	157	268	520	906		1469.59509	154	453	898	1396	2247	2806	4239		0.42	5.114E-11	1.6275	5.4094E-7	1.6275	7.2758E-7	1.6275	1.07668E-6	1.6275	1.5421E-6	1.6275	0.01187
1469.91826	83	114	342	810	2172		1469.91826	93	139	275	544	873		1469.91826	146	463	917	1373	2225	2804	4210		0.425	9.48E-12	1.635	5.4678E-7	1.635	7.4144E-7	1.635	1.0896E-6	1.635	1.5616E-6	1.635	0.11904
1470.24143	87	148	323	798	2146		1470.24143	103	180	299	510	874		1470.24143	157	442	872	1366	2159	2708	4064		0.43	2.232E-11	1.6425	5.5756E-7	1.6425	7.4976E-7	1.6425	1.10868E-6	1.6425	1.5917E-6	1.6425	0.12084
1470.56459	58	106	345	825	2241		1470.56459	80	164	297	516	880		1470.56459	127	425	891	1387	2231	2796	4183		0.435	2.054E-11	1.65	5.6852E-7	1.65	7.6608E-7	1.65	1.12528E-6	1.65	1.5977E-6	1.65	0.12174
1470.88775	65	147	355	829	2274		1470.88775	92	157	266	525	909		1470.88775	132	450	907	1410	2279	2842	4282		0.44	3.179E-11	1.6575	5.7788E-7	1.6575	7.786E-7	1.6575	1.13532E-6	1.6575	1.639E-6	1.6575	0.12396
1471.2109	64	139	353	813	2170		1471.2109	104	156	291	496	869		1471.2109	142	448	896	1371	2244	2754	4148		0.445	2.238E-11	1.665	5.8724E-7	1.665	7.9184E-7	1.665	1.14936E-6	1.665	1.6524E-6	1.665	0.12524
1471.53405	59	153	323	839	2200		1471.53405	81	175	290	514	866		1471.53405	133	432	860	1336	2178	2704	4105		0.45	2.207E-11	1.6725	5.9748E-7	1.6725	8.0022E-7	1.6725	1.1656E-6	1.6725	1.6733E-6	1.6725	0.12582
1471.8572	61	133	348	866	2309		1471.8572	92	163	299	531	900		1471.8572	141	444	913	1404	2238	2792	4227		0.455	3.392E-11	1.68	6.0734E-7	1.68	8.085E-7	1.68	1.1824E-6	1.68	1.6903E-6	1.68	0.01278
1472.18034	72	157	370	881	2323		1472.18034	93	174	290	552	906		1472.18034	140	427	938	1436	2287	2876	4313		0.46	2.017E-11	1.6875	6.1738E-7	1.6875	8.2322E-7	1.6875	1.1972E-6	1.6875	1.7061E-6	1.6875	0.13014
1472.50347	80	143	364	886	2304		1472.50347	92	171	290	549	908		1472.50347	136	457	925	1432	2271	2892	4308		0.465	2.429E-11	1.695	6.2518E-7	1.695	8.338E-7	1.695	1.2111E-6	1.695	1.7382E-6	1.695	0.13104
1472.8266	92	153	363	887	2268		1472.8266	90	154	293	544	904		1472.8266	159	447	929	1429	2267	2840	4240		0.47	2.35E-12	1.7025	6.368E-7	1.7025	8.426E-7	1.7025	1.2361E-6	1.7025	1.731E-6	1.7025	0.13226
1473.14973	84	136	384	874	2334		1473.14973	84	167	282	538	887		1473.14973	136	448	874	1393	2231	2781	4180		0.475	1.72E-11	1.71	6.4722E-7	1.71	8.6592E-7	1.71	1.2528E-6	1.71	1.7546E-6	1.71	0.13438
1473.47285	82	142	386	912	2392		1473.47285	100	186	311	545	928		1473.47285	142	462	927	1443	2282	2887	4323		0.48	6.446E-11	1.7175	6.5522E-7	1.7175	8.784E-7	1.7175	1.2569E-6	1.7175	1.766E-6	1.7175	0.13652
1473.79597	83	136	391	899	2400		1473.79597	98	163	309	538	923		1473.79597	126	460	930	1448	2337	2873	4323		0.485	4.79E-11	1.725	6.699E-7	1.725	8.8598E-7	1.725	1.2769E-6	1.725	1.7919E-6	1.725	0.13736
1474.11908	62	135	375	900	2421		1474.11908	98	167	314	554	953		1474.11908	154	463	932	1451	2324	2921	4367		0.49	5.3E-12	1.7325	6.816E-7	1.7325	9.0392E-7	1.7325	1.2982E-6	1.7325	1.8195E-6	1.7325	0.13758
1474.44219	57	126	382	911	2401		1474.44219	70	171	290	546	919		1474.44219	142	460	927	1437	2317	2876	4327		0.495	2.87E-12	1.74	6.8922E-7	1.74	9.1512E-7	1.74	1.3136E-6	1.74	1.8198E-6	1.74	0.13894
1474.76529	90	160	404	962	2493		1474.76529	111	171	324	573	947		1474.76529	148	484	942	1469	2350	2956	4397		0.5	5.273E-11	1.7475	6.9998E-7	1.7475	9.3244E-7	1.7475	1.3388E-6	1.7475	1.874E-6	1.7475	0.14078
1475.08839	87	145	406	939	2504		1475.08839	111	158	330	578	976		1475.08839	139	473	973	1477	2361	2963	4401		0.505	1.969E-11	1.755	7.1458E-7	1.755	9.4358E-7	1.755	1.3496E-6	1.755	1.8953E-6	1.755	0.14134
1475.41149	78	169	401	939	2501		1475.41149	107	162	307	551	958		1475.41149	153	469	953	1498	2377	2965	4462		0.51	9.79E-12	1.7625	7.2314E-7	1.7625	9.5704E-7	1.7625	1.3697E-6	1.7625	1.9213E-6	1.7625	1.43E-5
1475.73458	75	149	397	951	2511		1475.73458	91	174	307	551	956		1475.73458	134	487	979	1475	2359	2971	4428		0.515	6.359E-11	1.77	7.3308E-7	1.77	9.7234E-7	1.77	1.3912E-6	1.77	1.9348E-6	1.77	0.14338
1476.05766	90	153	421	979	2539		1476.05766	90	198	342	576	975		1476.05766	149	461	977	1487	2372	2981	4438		0.52	4.947E-11	1.7775	7.4478E-7	1.7775	9.8382E-7	1.7775	1.409E-6	1.7775	1.9512E-6	1.7775	1.4E-5
1476.38074	93	141	404	965	2532		1476.38074	92	183	324	577	954		1476.38074	179	480	976	1482	2365	2947	4402		0.525	1.778E-11	1.785	7.5146E-7	1.785	9.946E-7	1.785	1.425E-6	1.785	1.9913E-6	1.785	0.14194
1476.70382	78	155	420	1004	2583		1476.70382	90	187	337	579	958		1476.70382	171	447	935	1500	2346	2939	4402		0.53	1.074E-11	1.7925	7.722E-7	1.7925	1.01636E-6	1.7925	1.4516E-6	1.7925	2.0325E-6	1.7925	0.14296
1477.02689	71	138	428	991	2593		1477.02689	93	161	303	579	962		1477.02689	142	458	958	1484	2376	2971	4441		0.535	5.72E-11	1.8	7.7764E-7	1.8	1.0238E-6	1.8	1.4741E-6	1.8	2.0955E-6	1.8	0.14692
1477.34996	79	162	434	985	2578		1477.34996	88	174	318	573	967		1477.34996	155	488	980	1519	2381	2997	4469		0.54	7.11E-12	1.8075	7.8992E-7	1.8075	1.04312E-6	1.8075	1.494E-6	1.8075	2.0958E-6	1.8075	0.14858
1477.67302	68	144	416	981	2584		1477.67302	79	171	313	586	960		1477.67302	153	454	944	1480	2362	2921	4403		0.545	2.235E-11	1.815	8.0242E-7	1.815	1.0628E-6	1.815	1.5206E-6	1.815	2.123E-6	1.815	0.15046
1477.99608	89	167	431	1028	2633		1477.99608	98	194	319	581	1012		1477.99608	174	491	960	1497	2400	3002	4493		0.55	6.909E-11	1.8225	8.1748E-7	1.8225	1.0816E-6	1.8225	1.5342E-6	1.8225	2.156E-6	1.8225	0.15194
1478.31914	48	138	397	986	2596		1478.31914	84	167	332	584	968		1478.31914	131	473	950	1489	2309	2941	4396		0.555	6.425E-11	1.83	8.2728E-7	1.83	1.08616E-6	1.83	1.5576E-6	1.83	2.1623E-6	1.83	0.15344
1478.64218	83	163	453	994	2626		1478.64218	101	194	306	591	974		1478.64218	162	489	954	1478	2343	2936	4381		0.56	8.728E-11	1.8375	8.4758E-7	1.8375	1.10362E-6	1.8375	1.5808E-6	1.8375	2.1892E-6	1.8375	0.01538
1478.96523	86	157	456	1057	2692		1478.96523	102	164	352	585	995		1478.96523	157	465	1000	1503	2399	3008	4488		0.565	1.5477E-10	1.845	8.5382E-7	1.845	1.10926E-6	1.845	1.6005E-6	1.845	2.211E-6	1.845	0.15672
1479.28827	93	156	463	1060	2720		1479.28827	89	163	332	604	982		1479.28827	170	477	982	1515	2418	3034	4523		0.57	1.1944E-10	1.8525	8.6732E-7	1.8525	1.13258E-6	1.8525	1.6176E-6	1.8525	2.2194E-6	1.8525	0.15724
1479.6113	65	158	445	1043	2713		1479.6113	93	197	323	568	996		1479.6113	145	478	966	1522	2401	3013	4532		0.575	1.5016E-10	1.86	8.8412E-7	1.86	1.15792E-6	1.86	1.6428E-6	1.86	2.2559E-6	1.86	0.01604
1479.93434	97	183	470	1065	2722		1479.93434	91	186	351	628	1012		1479.93434	173	512	1015	1522	2443	3040	4514		0.58	2.2926E-10	1.8675	8.9562E-7	1.8675	1.16592E-6	1.8675	1.6621E-6	1.8675	2.266E-6	1.8675	0.16016
1480.25736	95	168	451	1065	2758		1480.25736	96	180	318	603	1012		1480.25736	179	477	988	1535	2386	3011	4486		0.585	2.4905E-10	1.875	9.1196E-7	1.875	1.1921E-6	1.875	1.6793E-6	1.875	2.2745E-6	1.875	0.16128
1480.58038	90	172	458	1053	2758		1480.58038	119	203	337	607	1025		1480.58038	157	483	1016	1527	2451	3067	4553		0.59	2.7752E-10	1.8825	9.2154E-7	1.8825	1.2087E-6	1.8825	1.7167E-6	1.8825	2.2669E-6	1.8825	0.16322
1480.9034	67	153	422	1036	2714		1480.9034	120	162	343	589	990		1480.9034	147	496	967	1499	2377	3011	4481		0.595	4.0663E-10	1.89	9.348E-7	1.89	1.2247E-6	1.89	1.7096E-6	1.89	2.3256E-6	1.89	0.16598
1481.22641	98	195	473	1095	2774		1481.22641	112	206	383	612	1025		1481.22641	165	493	1018	1496	2418	2983	4480		0.6	4.4792E-10	1.8975	9.4904E-7	1.8975	1.242E-6	1.8975	1.7397E-6	1.8975	2.3129E-6	1.8975	0.16786
1481.54942	83	162	448	1093	2818		1481.54942	83	166	349	618	1007		1481.54942	153	474	968	1529	2437	3053	4556		0.605	4.7284E-10	1.905	9.6366E-7	1.905	1.2619E-6	1.905	1.7661E-6	1.905	2.377E-6	1.905	0.17014
1481.87242	93	189	504	1114	2839		1481.87242	91	175	343	613	1033		1481.87242	180	515	1006	1545	2479	3100	4626		0.61	5.3835E-10	1.9125	9.8036E-7	1.9125	1.2667E-6	1.9125	1.7908E-6	1.9125	2.3716E-6	1.9125	0.17252
1482.19542	70	151	450	1087	2834		1482.19542	89	153	345	607	1019		1482.19542	162	475	979	1505	2401	3013	4501		0.615	6.7189E-10	1.92	9.969E-7	1.92	1.286E-6	1.92	1.7957E-6	1.92	2.4056E-6	1.92	0.17332
1482.51842	58	177	450	1115	2853		1482.51842	103	176	353	595	1023		1482.51842	157	505	990	1508	2418	3017	4513		0.62	6.9722E-10	1.9275	1.00486E-6	1.9275	1.303E-6	1.9275	1.8287E-6	1.9275	2.4496E-6	1.9275	0.17532
1482.84141	76	175	478	1129	2871		1482.84141	99	166	349	617	1043		1482.84141	161	484	1015	1551	2487	3083	4609		0.625	8.0002E-10	1.935	1.0173E-6	1.935	1.3201E-6	1.935	1.8488E-6	1.935	2.4745E-6	1.935	0.01761
1483.16439	107	161	506	1134	2917		1483.16439	119	180	346	649	1054		1483.16439	173	509	1000	1570	2491	3103	4630		0.63	9.6558E-10	1.9425	1.03224E-6	1.9425	1.3391E-6	1.9425	1.8658E-6	1.9425	2.5343E-6	1.9425	0.01755
1483.48737	73	175	483	1143	2934		1483.48737	95	173	347	639	1045		1483.48737	150	486	1021	1567	2517	3134	4655		0.635	9.996E-10	1.95	1.05338E-6	1.95	1.3569E-6	1.95	1.9052E-6	1.95	2.5636E-6	1.95	0.18048
1483.81035	114	192	499	1144	2947		1483.81035	133	187	353	635	1068		1483.81035	151	503	1036	1577	2489	3124	4655		0.64	1.0925E-9	1.9575	1.06412E-6	1.9575	1.3797E-6	1.9575	1.9255E-6	1.9575	2.588E-6	1.9575	0.18208
1484.13332	95	190	509	1170	2966		1484.13332	114	196	347	631	1053		1484.13332	149	492	1034	1589	2497	3115	4641		0.645	1.2576E-9	1.965	1.08758E-6	1.965	1.3976E-6	1.965	1.9554E-6	1.965	2.5918E-6	1.965	0.18268
1484.45628	85	192	497	1163	2996		1484.45628	106	192	342	633	1050		1484.45628	152	519	1012	1578	2511	3149	4696		0.65	1.4355E-9	1.9725	1.09288E-6	1.9725	1.4235E-6	1.9725	1.973E-6	1.9725	2.6563E-6	1.9725	0.18468
1484.77924	77	169	487	1163	2989		1484.77924	97	178	327	614	1033		1484.77924	142	514	1028	1582	2513	3110	4664		0.655	1.4831E-9	1.98	1.11198E-6	1.98	1.438E-6	1.98	1.9966E-6	1.98	2.6506E-6	1.98	0.18736
1485.1022	95	186	520	1190	2982		1485.1022	107	193	359	644	1066		1485.1022	172	488	1016	1568	2490	3141	4650		0.66	1.6392E-9	1.9875	1.13208E-6	1.9875	1.4612E-6	1.9875	2.0244E-6	1.9875	2.7011E-6	1.9875	0.18822
1485.42515	91	155	512	1186	3057		1485.42515	93	203	363	649	1055		1485.42515	150	519	1041	1588	2533	3142	4698		0.665	1.8434E-9	1.995	1.14784E-6	1.995	1.4845E-6	1.995	2.0449E-6	1.995	2.7286E-6	1.995	1.89E-5
1485.7481	82	192	526	1223	3061		1485.7481	99	196	388	671	1084		1485.7481	150	516	1040	1582	2530	3151	4697		0.67	2.0233E-9	2.0025	1.16052E-6	2.0025	1.5067E-6	2.0025	2.0665E-6	2.0025	2.7444E-6	2.0025	0.19296
1486.07105	81	184	512	1223	3051		1486.07105	97	172	356	662	1078		1486.07105	162	529	1041	1593	2535	3170	4701		0.675	2.069E-9	2.01	1.1915E-6	2.01	1.5323E-6	2.01	2.0922E-6	2.01	2.8033E-6	2.01	0.19322
1486.39398	71	195	526	1218	3087		1486.39398	92	189	366	643	1106		1486.39398	189	532	1039	1608	2542	3171	4736		0.68	2.287E-9	2.0175	1.2087E-6	2.0175	1.555E-6	2.0175	2.1174E-6	2.0175	2.8132E-6	2.0175	0.19394
1486.71692	74	169	533	1251	3112		1486.71692	92	199	385	648	1114		1486.71692	189	514	1074	1618	2547	3181	4719		0.685	2.4508E-9	2.025	1.2294E-6	2.025	1.5349E-6	2.025	2.1455E-6	2.025	2.8396E-6	2.025	0.19448
1487.03985	105	206	532	1204	3083		1487.03985	115	209	372	661	1105		1487.03985	180	512	1061	1610	2538	3193	4709		0.69	2.5759E-9	2.0325	1.2431E-6	2.0325	1.5485E-6	2.0325	2.1861E-6	2.0325	2.9025E-6	2.0325	0.01978
1487.36277	80	199	517	1241	3130		1487.36277	114	196	382	656	1104		1487.36277	173	503	1041	1576	2520	3132	4672		0.695	2.7751E-9	2.04	1.264E-6	2.04	1.5945E-6	2.04	2.1906E-6	2.04	2.9177E-6	2.04	0.20048
1487.68569	86	197	551	1233	3137		1487.68569	122	193	382	651	1107		1487.68569	172	542	1031	1616	2552	3168	4728		0.7	2.9667E-9	2.0475	1.2779E-6	2.0475	1.5872E-6	2.0475	2.213E-6	2.0475	2.9338E-6	2.0475	0.20124
1488.00861	92	174	521	1253	3156		1488.00861	123	195	376	656	1108		1488.00861	155	532	1060	1637	2553	3224	4787		0.705	3.1775E-9	2.055	1.2935E-6	2.055	1.6146E-6	2.055	2.2302E-6	2.055	2.9736E-6	2.055	0.20332
1488.33152	90	206	534	1275	3157		1488.33152	96	181	377	667	1122		1488.33152	163	540	1059	1622	2578	3206	4771		0.71	3.4148E-9	2.0625	1.3085E-6	2.0625	1.6358E-6	2.0625	2.2833E-6	2.0625	3.0166E-6	2.0625	0.02074
1488.65442	83	194	551	1265	3217		1488.65442	102	177	350	652	1083		1488.65442	160	513	1050	1627	2572	3206	4734		0.715	3.6195E-9	2.07	1.3263E-6	2.07	1.6465E-6	2.07	2.3089E-6	2.07	3.0598E-6	2.07	0.20906
1488.97733	98	185	563	1289	3219		1488.97733	103	200	382	665	1128		1488.97733	164	541	1075	1637	2580	3239	4782		0.72	3.7554E-9	2.0775	1.3524E-6	2.0775	1.6785E-6	2.0775	2.3514E-6	2.0775	3.09E-6	2.0775	0.21396
1489.30022	92	211	550	1296	3260		1489.30022	129	205	374	666	1125		1489.30022	183	517	1068	1635	2592	3226	4772		0.725	4.062E-9	2.085	1.372E-6	2.085	1.7263E-6	2.085	2.3631E-6	2.085	3.1087E-6	2.085	0.21364
1489.62311	92	200	572	1295	3258		1489.62311	99	201	385	670	1113		1489.62311	179	527	1074	1650	2637	3272	4848		0.73	4.3241E-9	2.0925	1.395E-6	2.0925	1.7355E-6	2.0925	2.3843E-6	2.0925	3.1437E-6	2.0925	0.02163
1489.946	90	204	567	1321	3281		1489.946	110	202	394	688	1121		1489.946	162	534	1077	1641	2589	3234	4841		0.735	4.4846E-9	2.1	1.4155E-6	2.1	1.7856E-6	2.1	2.3786E-6	2.1	3.1731E-6	2.1	0.21748
1490.26888	103	206	592	1329	3268		1490.26888	113	188	397	682	1117		1490.26888	161	537	1064	1625	2579	3202	4788		0.74	4.8101E-9	2.1075	1.439E-6	2.1075	1.8098E-6	2.1075	2.4297E-6	2.1075	3.2144E-6	2.1075	0.21926
1490.59176	74	179	582	1352	3321		1490.59176	112	195	393	681	1142		1490.59176	145	540	1070	1656	2623	3263	4852		0.745	5.0536E-9	2.115	1.4606E-6	2.115	1.7979E-6	2.115	2.4676E-6	2.115	3.221E-6	2.115	0.22064
1490.91464	103	194	594	1330	3338		1490.91464	128	215	381	695	1134		1490.91464	163	532	1085	1679	2624	3286	4853		0.75	5.3103E-9	2.1225	1.4848E-6	2.1225	1.8614E-6	2.1225	2.5056E-6	2.1225	3.2925E-6	2.1225	0.22216
1491.2375	90	200	605	1360	3331		1491.2375	94	211	371	671	1134		1491.2375	168	527	1091	1658	2628	3299	4882		0.755	5.5894E-9	2.13	1.5073E-6	2.13	1.8628E-6	2.13	2.5368E-6	2.13	3.3194E-6	2.13	0.22434
1491.56037	92	208	602	1337	3386		1491.56037	105	197	367	704	1142		1491.56037	152	531	1087	1661	2626	3281	4862		0.76	5.9158E-9	2.1375	1.5227E-6	2.1375	1.9198E-6	2.1375	2.5622E-6	2.1375	3.3687E-6	2.1375	0.22678
1491.88323	93	190	566	1332	3346		1491.88323	108	193	378	691	1145		1491.88323	194	543	1098	1644	2641	3265	4843		0.765	6.1698E-9	2.145	1.5429E-6	2.145	1.9465E-6	2.145	2.5596E-6	2.145	3.4173E-6	2.145	0.22656
1492.20608	111	221	607	1383	3405		1492.20608	108	211	405	690	1170		1492.20608	204	551	1101	1663	2635	3305	4916		0.77	6.5675E-9	2.1525	1.57E-6	2.1525	1.9248E-6	2.1525	2.6349E-6	2.1525	3.4214E-6	2.1525	0.23032
1492.52893	75	194	583	1390	3415		1492.52893	94	202	381	678	1160		1492.52893	166	547	1096	1670	2646	3293	4879		0.775	6.9026E-9	2.16	1.5879E-6	2.16	1.9742E-6	2.16	2.6657E-6	2.16	3.4781E-6	2.16	0.02319
1492.85178	102	218	598	1386	3431		1492.85178	85	207	375	701	1154		1492.85178	184	552	1103	1697	2661	3334	4896		0.78	7.1977E-9	2.1675	1.6145E-6	2.1675	2.035E-6	2.1675	2.6706E-6	2.1675	3.5155E-6	2.1675	0.23476
1493.17462	72	203	617	1381	3453		1493.17462	106	205	405	699	1165		1493.17462	169	548	1110	1721	2685	3334	4952		0.785	7.5312E-9	2.175	1.627E-6	2.175	2.0607E-6	2.175	2.7313E-6	2.175	3.5603E-6	2.175	0.23694
1493.49745	100	254	624	1439	3485		1493.49745	136	219	397	709	1180		1493.49745	199	561	1109	1725	2683	3343	4956		0.79	8.0501E-9	2.1825	1.6482E-6	2.1825	2.0647E-6	2.1825	2.7382E-6	2.1825	3.6074E-6	2.1825	0.23906
1493.82029	88	205	627	1410	3491		1493.82029	115	208	414	695	1164		1493.82029	166	564	1106	1668	2711	3357	4942		0.795	8.2462E-9	2.19	1.6671E-6	2.19	2.0753E-6	2.19	2.8007E-6	2.19	3.6394E-6	2.19	0.23976
1494.14311	99	219	636	1415	3520		1494.14311	102	217	382	718	1171		1494.14311	174	537	1092	1674	2704	3378	4994		0.8	8.6542E-9	2.1975	1.6913E-6	2.1975	2.0979E-6	2.1975	2.8273E-6	2.1975	3.6609E-6	2.1975	0.02446
1494.46593	105	206	612	1432	3499		1494.46593	101	202	400	709	1168		1494.46593	176	554	1118	1712	2702	3353	4965		0.805	9.0194E-9	2.205	1.7186E-6	2.205	2.1408E-6	2.205	2.8399E-6	2.205	3.6839E-6	2.205	0.24422
1494.78875	65	210	615	1435	3521		1494.78875	127	233	409	727	1179		1494.78875	186	571	1124	1727	2731	3373	4998		0.81	9.3898E-9	2.2125	1.7485E-6	2.2125	2.1551E-6	2.2125	2.8616E-6	2.2125	3.7352E-6	2.2125	0.24542
1495.11156	105	236	651	1470	3564		1495.11156	110	219	392	729	1199		1495.11156	174	557	1138	1728	2709	3375	5018		0.815	9.9591E-9	2.22	1.7644E-6	2.22	2.1953E-6	2.22	2.9125E-6	2.22	3.7609E-6	2.22	0.24314
1495.43437	94	232	629	1454	3536		1495.43437	101	203	398	713	1192		1495.43437	189	541	1120	1717	2704	3368	5000		0.82	1.03634E-8	2.2275	1.8049E-6	2.2275	2.2684E-6	2.2275	2.9637E-6	2.2275	3.8128E-6	2.2275	0.24782
1495.75717	97	216	663	1476	3592		1495.75717	120	228	407	737	1192		1495.75717	177	560	1147	1736	2756	3396	5044		0.825	1.07471E-8	2.235	1.8327E-6	2.235	2.2775E-6	2.235	2.9646E-6	2.235	3.89E-6	2.235	0.25052
1496.07997	117	248	657	1497	3612		1496.07997	131	226	419	770	1214		1496.07997	195	569	1131	1736	2726	3383	4990		0.83	1.12445E-8	2.2425	1.8443E-6	2.2425	2.2772E-6	2.2425	3.0276E-6	2.2425	3.9445E-6	2.2425	0.25346
1496.40277	85	216	666	1458	3631		1496.40277	97	216	392	719	1209		1496.40277	178	572	1138	1734	2757	3413	5045		0.835	1.1721E-8	2.25	1.8696E-6	2.25	2.3606E-6	2.25	3.0583E-6	2.25	3.9662E-6	2.25	0.25524
1496.72556	90	256	671	1504	3643		1496.72556	119	222	426	732	1231		1496.72556	196	586	1159	1734	2766	3418	5050		0.84	1.22428E-8	2.2575	1.8998E-6	2.2575	2.3426E-6	2.2575	3.0931E-6	2.2575	4.0454E-6	2.2575	0.25628
1497.04834	106	232	671	1528	3645		1497.04834	112	233	410	743	1205		1497.04834	181	562	1132	1746	2732	3393	5014		0.845	1.27654E-8	2.265	1.9443E-6	2.265	2.3796E-6	2.265	3.1181E-6	2.265	4.0343E-6	2.265	0.25586
1497.37112	110	256	687	1545	3675		1497.37112	120	227	406	746	1238		1497.37112	181	571	1146	1768	2756	3478	5100		0.85	1.3189E-8	2.2725	1.9719E-6	2.2725	2.4228E-6	2.2725	3.1588E-6	2.2725	4.0907E-6	2.2725	0.26176
1497.69389	81	232	655	1514	3677		1497.69389	109	208	402	733	1228		1497.69389	173	575	1138	1751	2774	3438	5109		0.855	1.3626E-8	2.28	1.9965E-6	2.28	2.5045E-6	2.28	3.1739E-6	2.28	4.1256E-6	2.28	0.26032
1498.01666	113	256	674	1532	3722		1498.01666	96	233	415	766	1226		1498.01666	194	593	1162	1776	2784	3494	5141		0.86	1.4156E-8	2.2875	2.0158E-6	2.2875	2.4878E-6	2.2875	3.2114E-6	2.2875	4.1924E-6	2.2875	0.26436
1498.33943	99	248	668	1561	3749		1498.33943	124	230	428	745	1263		1498.33943	191	588	1152	1773	2760	3431	5111		0.865	1.45672E-8	2.295	2.0638E-6	2.295	2.5566E-6	2.295	3.2579E-6	2.295	4.2213E-6	2.295	0.26516
1498.66219	128	261	709	1544	3726		1498.66219	147	236	420	762	1258		1498.66219	192	584	1159	1765	2770	3455	5117		0.87	1.52362E-8	2.3025	2.0865E-6	2.3025	2.5779E-6	2.3025	3.3293E-6	2.3025	4.2715E-6	2.3025	0.27312
1498.98495	94	240	720	1542	3755		1498.98495	115	213	421	751	1236		1498.98495	196	591	1171	1778	2828	3512	5186		0.875	1.58134E-8	2.31	2.1112E-6	2.31	2.5516E-6	2.31	3.3619E-6	2.31	4.2962E-6	2.31	0.27022
1499.3077	110	264	733	1574	3831		1499.3077	162	250	431	759	1247		1499.3077	179	585	1169	1786	2809	3514	5130		0.88	1.62916E-8	2.3175	2.1367E-6	2.3175	2.5885E-6	2.3175	3.4176E-6	2.3175	4.3521E-6	2.3175	0.27224
1499.63044	116	252	710	1598	3801		1499.63044	110	219	435	748	1266		1499.63044	194	586	1169	1781	2817	3506	5156		0.885	1.6858E-8	2.325	2.1729E-6	2.325	2.6802E-6	2.325	3.429E-6	2.325	4.4043E-6	2.325	0.02742
1499.95318	103	275	715	1601	3810		1499.95318	127	233	420	782	1277		1499.95318	203	592	1182	1787	2842	3528	5207		0.89	1.76358E-8	2.3325	2.175E-6	2.3325	2.7115E-6	2.3325	3.4886E-6	2.3325	4.4671E-6	2.3325	0.02777
1500.27592	109	241	717	1605	3836		1500.27592	102	233	417	770	1268		1500.27592	199	587	1168	1792	2826	3520	5215		0.895	1.80594E-8	2.34	2.2142E-6	2.34	2.7075E-6	2.34	3.5159E-6	2.34	4.4684E-6	2.34	0.27902
1500.59865	118	253	738	1598	3861		1500.59865	147	224	433	779	1277		1500.59865	196	587	1169	1819	2843	3540	5219		0.9	1.87224E-8	2.3475	2.2507E-6	2.3475	2.7287E-6	2.3475	3.5674E-6	2.3475	4.5752E-6	2.3475	0.28194
1500.92138	122	240	720	1633	3891		1500.92138	127	228	431	766	1304		1500.92138	191	583	1176	1806	2852	3563	5233		0.905	1.94502E-8	2.355	2.2913E-6	2.355	2.7731E-6	2.355	3.6035E-6	2.355	4.6245E-6	2.355	0.28794
1501.2441	131	288	740	1655	3874		1501.2441	152	272	434	771	1293		1501.2441	170	620	1210	1834	2889	3548	5254		0.91	2.00346E-8	2.3625	2.3203E-6	2.3625	2.7861E-6	2.3625	3.63E-6	2.3625	4.6784E-6	2.3625	0.28282
1501.56682	101	250	739	1660	3897		1501.56682	149	250	453	798	1294		1501.56682	204	606	1194	1822	2880	3587	5298		0.915	2.0676E-8	2.37	2.3599E-6	2.37	2.8205E-6	2.37	3.6844E-6	2.37	4.7624E-6	2.37	0.28766
1501.88953	101	275	731	1659	3938		1501.88953	126	254	418	780	1300		1501.88953	179	583	1204	1818	2842	3566	5226		0.92	2.15266E-8	2.3775	2.3812E-6	2.3775	2.8692E-6	2.3775	3.7296E-6	2.3775	4.7981E-6	2.3775	0.28978
1502.21224	97	270	741	1662	3943		1502.21224	136	236	436	788	1304		1502.21224	164	597	1208	1855	2881	3590	5277		0.925	2.23262E-8	2.385	2.4223E-6	2.385	2.8998E-6	2.385	3.7633E-6	2.385	4.8569E-6	2.385	0.02974
1502.53495	107	240	761	1663	3958		1502.53495	132	245	445	783	1298		1502.53495	207	597	1216	1838	2902	3598	5304		0.93	2.3549E-8	2.3925	2.445E-6	2.3925	2.9436E-6	2.3925	3.8135E-6	2.3925	4.8831E-6	2.3925	0.29688
1502.85765	89	272	754	1685	3993		1502.85765	123	238	421	786	1303		1502.85765	186	612	1194	1832	2903	3599	5267		0.935	2.404E-8	2.4	2.4874E-6	2.4	2.9896E-6	2.4	3.8311E-6	2.4	4.9403E-6	2.4	0.03197
1503.18034	102	277	777	1670	3946		1503.18034	138	250	439	806	1320		1503.18034	198	621	1219	1865	2872	3594	5287		0.94	2.46562E-8	2.4075	2.4942E-6	2.4075	3.096E-6	2.4075	3.8704E-6	2.4075	4.9752E-6	2.4075	0.30186
1503.50303	108	260	767	1685	3988		1503.50303	121	230	444	789	1300		1503.50303	173	615	1214	1861	2890	3611	5331		0.945	2.55634E-8	2.415	2.5393E-6	2.415	3.0849E-6	2.415	3.919E-6	2.415	5.0156E-6	2.415	0.30934
1503.82571	116	258	766	1697	3979		1503.82571	102	198	430	800	1297		1503.82571	168	595	1224	1857	2894	3641	5323		0.95	2.59756E-8	2.4225	2.586E-6	2.4225	3.1116E-6	2.4225	4.0054E-6	2.4225	5.1158E-6	2.4225	0.31362
1504.14839	104	276	769	1698	4031		1504.14839	121	227	440	804	1336		1504.14839	182	605	1225	1859	2923	3623	5337		0.955	2.67362E-8	2.43	2.6034E-6	2.43	3.1516E-6	2.43	4.0374E-6	2.43	5.1353E-6	2.43	0.03199
1504.47107	138	283	778	1729	4040		1504.47107	105	249	441	817	1321		1504.47107	221	585	1226	1850	2914	3613	5313		0.96	2.74854E-8	2.4375	2.6297E-6	2.4375	3.2307E-6	2.4375	4.1085E-6	2.4375	5.1765E-6	2.4375	0.32358
1504.79374	115	288	758	1729	4034		1504.79374	125	237	432	786	1315		1504.79374	187	615	1208	1887	2957	3660	5378		0.965	2.85936E-8	2.445	2.6799E-6	2.445	3.2081E-6	2.445	4.1548E-6	2.445	5.2359E-6	2.445	0.32394
1505.1164	106	300	777	1744	4093		1505.1164	118	251	448	817	1338		1505.1164	211	633	1229	1878	2977	3691	5387		0.97	2.97002E-8	2.4525	2.7182E-6	2.4525	3.2719E-6	2.4525	4.1987E-6	2.4525	5.2493E-6	2.4525	0.32946
1505.43907	105	262	800	1737	4129		1505.43907	150	259	467	811	1329		1505.43907	203	641	1248	1881	2923	3628	5362		0.975	3.04538E-8	2.46	2.7479E-6	2.46	3.3833E-6	2.46	4.2517E-6	2.46	5.3686E-6	2.46	0.03376
1505.76172	136	285	772	1764	4110		1505.76172	118	262	458	797	1334		1505.76172	204	629	1237	1891	2974	3667	5409		0.98	3.15472E-8	2.4675	2.7628E-6	2.4675	3.3894E-6	2.4675	4.3063E-6	2.4675	5.3976E-6	2.4675	0.33504
1506.08437	129	281	810	1771	4141		1506.08437	122	247	462	817	1338		1506.08437	189	623	1233	1873	2978	3714	5448		0.985	3.22688E-8	2.475	2.8098E-6	2.475	3.4055E-6	2.475	4.3683E-6	2.475	5.4941E-6	2.475	0.03371
1506.40702	118	297	807	1806	4128		1506.40702	145	240	466	832	1361		1506.40702	204	614	1260	1896	2954	3669	5381		0.99	3.28188E-8	2.4825	2.8429E-6	2.4825	3.4378E-6	2.4825	4.4198E-6	2.4825	5.5718E-6	2.4825	0.34412
1506.72966	99	272	799	1774	4156		1506.72966	114	221	467	827	1365		1506.72966	197	633	1266	1886	2975	3696	5419		0.995	3.43768E-8	2.49	2.8751E-6	2.49	3.5301E-6	2.49	4.4638E-6	2.49	5.6081E-6	2.49	0.34784
1507.0523	113	294	830	1806	4178		1507.0523	130	257	466	844	1348		1507.0523	202	628	1262	1932	2988	3702	5456		1	3.53662E-8	2.4975	2.914E-6	2.4975	3.5613E-6	2.4975	4.535E-6	2.4975	5.6445E-6	2.4975	0.34908
1507.37493	114	271	842	1807	4163		1507.37493	105	249	448	825	1371		1507.37493	189	610	1244	1916	3010	3761	5472		1.005	3.64832E-8	2.505	2.9407E-6	2.505	3.6545E-6	2.505	4.5454E-6	2.505	5.7296E-6	2.505	0.34678
1507.69756	146	290	856	1842	4208		1507.69756	134	264	477	846	1370		1507.69756	229	655	1270	1926	3009	3738	5464		1.01	3.76662E-8	2.5125	2.9781E-6	2.5125	3.6062E-6	2.5125	4.6244E-6	2.5125	5.7802E-6	2.5125	0.35106
1508.02018	105	292	829	1833	4176		1508.02018	132	248	442	861	1374		1508.02018	216	648	1245	1917	2989	3720	5469		1.015	3.88442E-8	2.52	3.0123E-6	2.52	3.6302E-6	2.52	4.6631E-6	2.52	5.8143E-6	2.52	0.35732
1508.3428	120	312	855	1848	4189		1508.3428	114	259	460	820	1385		1508.3428	218	623	1295	1931	3053	3760	5518		1.02	3.97596E-8	2.5275	3.0635E-6	2.5275	3.7622E-6	2.5275	4.7308E-6	2.5275	5.8883E-6	2.5275	0.03557
1508.66541	120	302	854	1863	4259		1508.66541	138	254	502	856	1389		1508.66541	207	639	1261	1944	3023	3756	5501		1.025	4.08164E-8	2.535	3.0976E-6	2.535	3.8418E-6	2.535	4.7705E-6	2.535	5.9655E-6	2.535	0.36072
1508.98802	115	307	854	1836	4240		1508.98802	138	245	479	863	1389		1508.98802	189	648	1263	1910	2984	3741	5458		1.03	4.21002E-8	2.5425	3.1508E-6	2.5425	3.8545E-6	2.5425	4.8429E-6	2.5425	6.0467E-6	2.5425	0.37024
1509.31062	109	286	857	1855	4274		1509.31062	121	226	482	843	1394		1509.31062	214	628	1260	1940	3041	3780	5519		1.035	4.3292E-8	2.55	3.2036E-6	2.55	3.8969E-6	2.55	4.8657E-6	2.55	6.1056E-6	2.55	0.36346
1509.63322	133	313	879	1869	4282		1509.63322	155	239	484	846	1389		1509.63322	222	636	1282	1939	3033	3753	5524		1.04	4.40962E-8	2.5575	3.2357E-6	2.5575	3.9426E-6	2.5575	4.9041E-6	2.5575	6.1763E-6	2.5575	0.36762
1509.95581	132	310	858	1888	4316		1509.95581	144	246	465	841	1408		1509.95581	196	641	1294	1969	3072	3766	5568		1.045	4.48456E-8	2.565	3.2747E-6	2.565	3.9352E-6	2.565	4.9837E-6	2.565	6.2189E-6	2.565	0.37978
1510.2784	130	290	869	1858	4301		1510.2784	128	263	489	851	1428		1510.2784	212	630	1286	1911	3030	3750	5540		1.05	4.60944E-8	2.5725	3.3144E-6	2.5725	4.0615E-6	2.5725	5.0309E-6	2.5725	6.2694E-6	2.5725	0.03791
1510.60098	85	313	856	1900	4303		1510.60098	159	260	493	839	1405		1510.60098	203	635	1287	1965	3067	3793	5539		1.055	4.76396E-8	2.58	3.3505E-6	2.58	4.0816E-6	2.58	5.1067E-6	2.58	6.3628E-6	2.58	0.37988
1510.92356	126	313	855	1902	4344		1510.92356	128	259	482	853	1410		1510.92356	211	661	1313	1960	3074	3821	5627		1.06	4.86738E-8	2.5875	3.3948E-6	2.5875	4.0856E-6	2.5875	5.1292E-6	2.5875	6.433E-6	2.5875	0.38632
1511.24614	123	305	876	1909	4381		1511.24614	129	251	487	884	1412		1511.24614	206	638	1265	1937	3071	3773	5537		1.065	5.06476E-8	2.595	3.434E-6	2.595	4.1198E-6	2.595	5.1693E-6	2.595	6.5276E-6	2.595	0.38808
1511.56871	130	314	864	1898	4343		1511.56871	108	257	474	853	1409		1511.56871	203	642	1279	1952	3074	3824	5542		1.07	5.1933E-8	2.6025	3.4807E-6	2.6025	4.2076E-6	2.6025	5.2723E-6	2.6025	6.5901E-6	2.6025	0.37202
1511.89127	126	323	897	1931	4405		1511.89127	117	246	500	880	1432		1511.89127	211	654	1329	1974	3086	3855	5607		1.075	5.29768E-8	2.61	3.5294E-6	2.61	4.206E-6	2.61	5.3174E-6	2.61	6.6358E-6	2.61	0.03806
1512.21383	134	331	904	1930	4372		1512.21383	132	240	475	875	1428		1512.21383	226	648	1301	1946	3094	3800	5600		1.08	5.45588E-8	2.6175	3.5578E-6	2.6175	4.2954E-6	2.6175	5.3951E-6	2.6175	6.6886E-6	2.6175	0.37652
1512.53639	100	318	906	1957	4424		1512.53639	143	274	504	880	1435		1512.53639	238	662	1312	1964	3099	3840	5632		1.085	5.56608E-8	2.625	3.6066E-6	2.625	4.3369E-6	2.625	5.4613E-6	2.625	6.7386E-6	2.625	0.38398
1512.85894	121	325	900	1966	4401		1512.85894	136	274	483	880	1432		1512.85894	209	659	1312	1953	3082	3834	5606		1.09	5.73582E-8	2.6325	3.6499E-6	2.6325	4.3751E-6	2.6325	5.5141E-6	2.6325	6.8325E-6	2.6325	0.39768
1513.18148	111	328	899	1936	4400		1513.18148	136	254	483	861	1428		1513.18148	209	646	1301	1992	3094	3839	5618		1.095	5.89802E-8	2.64	3.7102E-6	2.64	4.4532E-6	2.64	5.5906E-6	2.64	6.8784E-6	2.64	0.04042
1513.50402	144	338	931	1974	4443		1513.50402	144	265	504	898	1457		1513.50402	229	653	1310	2021	3140	3872	5679		1.1	6.09772E-8	2.6475	3.7422E-6	2.6475	4.5011E-6	2.6475	5.6212E-6	2.6475	6.9693E-6	2.6475	0.41006
1513.82656	124	328	925	1974	4440		1513.82656	137	276	495	889	1456		1513.82656	218	653	1317	1979	3091	3841	5608		1.105	6.20522E-8	2.655	3.7346E-6	2.655	4.5726E-6	2.655	5.6927E-6	2.655	7.0366E-6	2.655	0.03989
1514.14909	139	341	931	1980	4414		1514.14909	122	289	502	873	1446		1514.14909	188	641	1318	1984	3124	3879	5670		1.11	6.37286E-8	2.6625	3.7942E-6	2.6625	4.5564E-6	2.6625	5.7155E-6	2.6625	7.1102E-6	2.6625	0.41374
1514.47162	118	324	952	2000	4465		1514.47162	156	263	500	881	1431		1514.47162	217	664	1355	2013	3131	3877	5710		1.115	6.48844E-8	2.67	3.8387E-6	2.67	4.6242E-6	2.67	5.8082E-6	2.67	7.1455E-6	2.67	0.04221
1514.79414	151	340	958	2009	4474		1514.79414	147	273	500	909	1458		1514.79414	203	662	1317	2003	3116	3858	5627		1.12	6.45636E-8	2.6775	3.9107E-6	2.6775	4.7809E-6	2.6775	5.8627E-6	2.6775	7.2191E-6	2.6775	0.43202
1515.11665	134	339	956	2003	4495		1515.11665	134	274	521	874	1437		1515.11665	210	654	1335	2036	3146	3910	5700		1.125	6.81178E-8	2.685	3.9878E-6	2.685	4.7363E-6	2.685	5.9557E-6	2.685	7.3273E-6	2.685	0.43522
1515.43916	129	358	962	2012	4507		1515.43916	153	272	529	908	1448		1515.43916	223	668	1329	2001	3134	3892	5662		1.13	6.85508E-8	2.6925	4.0288E-6	2.6925	4.8244E-6	2.6925	6.0206E-6	2.6925	7.3691E-6	2.6925	0.43916
1515.76167	145	342	955	2038	4522		1515.76167	147	267	485	901	1444		1515.76167	210	667	1347	2037	3162	3930	5705		1.135	7.17504E-8	2.7	4.1371E-6	2.7	4.8382E-6	2.7	6.0875E-6	2.7	7.4763E-6	2.7	0.43378
1516.08417	128	341	950	2043	4528		1516.08417	107	267	487	901	1461		1516.08417	201	655	1337	2029	3177	3893	5746		1.14	7.2854E-8	2.7075	4.1232E-6	2.7075	5.0048E-6	2.7075	6.159E-6	2.7075	7.563E-6	2.7075	0.04391
1516.40667	122	348	963	2068	4533		1516.40667	141	260	527	912	1501		1516.40667	218	667	1365	2021	3143	3902	5701		1.145	7.37546E-8	2.715	4.1887E-6	2.715	4.9499E-6	2.715	6.2244E-6	2.715	7.6152E-6	2.715	0.43958
1516.72916	146	375	976	2064	4531		1516.72916	138	287	517	933	1488		1516.72916	227	712	1385	2026	3188	3957	5767		1.15	7.58508E-8	2.7225	4.2419E-6	2.7225	5.0903E-6	2.7225	6.2874E-6	2.7225	7.706E-6	2.7225	0.04467
1517.05165	118	355	966	2033	4540		1517.05165	130	268	496	893	1458		1517.05165	189	659	1342	2004	3163	3911	5700		1.155	7.78562E-8	2.73	4.3023E-6	2.73	5.1159E-6	2.73	6.3751E-6	2.73	7.7867E-6	2.73	0.47102
1517.37413	139	345	980	2070	4559		1517.37413	142	254	518	901	1465		1517.37413	211	669	1348	2025	3165	3908	5730		1.16	7.95836E-8	2.7375	4.3366E-6	2.7375	5.2552E-6	2.7375	6.4453E-6	2.7375	7.8361E-6	2.7375	0.04657
1517.69661	133	324	994	2060	4597		1517.69661	135	279	519	914	1495		1517.69661	221	669	1346	2070	3217	3929	5819		1.165	8.10992E-8	2.745	4.3826E-6	2.745	5.2266E-6	2.745	6.4759E-6	2.745	7.8826E-6	2.745	0.44224
1518.01908	126	378	991	2065	4560		1518.01908	140	290	525	931	1492		1518.01908	227	670	1347	2036	3187	3927	5761		1.17	8.35456E-8	2.7525	4.4366E-6	2.7525	5.3449E-6	2.7525	6.5684E-6	2.7525	8.0311E-6	2.7525	0.44794
1518.34155	125	348	958	2076	4599		1518.34155	143	282	528	920	1480		1518.34155	209	677	1327	2062	3180	3948	5761		1.175	8.5817E-8	2.76	4.4818E-6	2.76	5.4318E-6	2.76	6.6618E-6	2.76	8.0946E-6	2.76	0.44374
1518.66401	151	363	1023	2093	4608		1518.66401	166	281	523	932	1510		1518.66401	192	703	1366	2060	3183	3936	5772		1.18	8.92248E-8	2.7675	4.5041E-6	2.7675	5.5111E-6	2.7675	6.7001E-6	2.7675	8.189E-6	2.7675	0.45392
1518.98647	118	360	976	2104	4611		1518.98647	124	262	527	929	1489		1518.98647	219	680	1364	2035	3185	3928	5750		1.185	8.98258E-8	2.775	4.5569E-6	2.775	5.4789E-6	2.775	6.7504E-6	2.775	8.3349E-6	2.775	0.46348
1519.30892	149	378	994	2118	4586		1519.30892	131	262	502	918	1481		1519.30892	229	672	1378	2046	3227	3973	5813		1.19	9.21516E-8	2.7825	4.6338E-6	2.7825	5.529E-6	2.7825	6.8317E-6	2.7825	8.3338E-6	2.7825	0.47792
1519.63137	150	356	1026	2127	4636		1519.63137	157	277	508	942	1504		1519.63137	224	697	1369	2083	3181	3974	5761		1.195	9.44096E-8	2.79	4.6917E-6	2.79	5.5842E-6	2.79	6.922E-6	2.79	8.4227E-6	2.79	0.46826
1519.95381	158	363	1005	2137	4664		1519.95381	138	271	503	935	1499		1519.95381	228	683	1359	2060	3235	3978	5842		1.2	9.41398E-8	2.7975	4.7576E-6	2.7975	5.739E-6	2.7975	6.9545E-6	2.7975	8.5003E-6	2.7975	0.49272
1520.27625	150	360	1029	2125	4662		1520.27625	144	274	531	929	1511		1520.27625	219	699	1371	2102	3226	4016	5832		1.205	9.7317E-8	2.805	4.8052E-6	2.805	5.8407E-6	2.805	7.0574E-6	2.805	8.6498E-6	2.805	0.04925
1520.59868	127	378	1026	2149	4662		1520.59868	137	284	539	944	1518		1520.59868	228	691	1385	2045	3201	3970	5804		1.21	9.93774E-8	2.8125	4.9055E-6	2.8125	5.8598E-6	2.8125	7.1088E-6	2.8125	8.6886E-6	2.8125	--
1520.92111	162	361	1044	2141	4688		1520.92111	165	282	517	937	1510		1520.92111	216	682	1382	2082	3230	3999	5813		1.215	1.01902E-7	2.82	4.9495E-6	2.82	5.9299E-6	2.82	7.2008E-6	2.82	8.755E-6	2.82	--
1521.24354	123	390	1036	2163	4675		1521.24354	153	291	533	936	1531		1521.24354	208	699	1389	2070	3233	4009	5845		1.22	1.03541E-7	2.8275	4.9776E-6	2.8275	6.0084E-6	2.8275	7.2731E-6	2.8275	8.866E-6	2.8275	--
1521.56595	135	374	1026	2140	4676		1521.56595	149	282	515	932	1498		1521.56595	227	704	1367	2070	3241	4024	5823		1.225	1.06684E-7	2.835	5.0582E-6	2.835	6.1222E-6	2.835	7.399E-6	2.835	8.9906E-6	2.835	--
1521.88837	149	401	1056	2182	4706		1521.88837	160	294	555	961	1538		1521.88837	240	700	1394	2090	3250	3992	5834		1.23	1.0828E-7	2.8425	5.1343E-6	2.8425	6.1273E-6	2.8425	7.4606E-6	2.8425	9.0716E-6	2.8425	--
1522.21078	156	384	1068	2188	4698		1522.21078	160	285	512	948	1530		1522.21078	243	690	1387	2107	3254	4007	5855		1.235	1.10697E-7	2.85	5.176E-6	2.85	6.1333E-6	2.85	7.5434E-6	2.85	9.1019E-6	2.85	--
1522.53318	158	392	1063	2168	4715		1522.53318	153	288	527	952	1545		1522.53318	227	706	1392	2102	3250	4025	5852		1.24	1.12672E-7	2.8575	5.2021E-6	2.8575	6.2854E-6	2.8575	7.6459E-6	2.8575	9.2226E-6	2.8575	--
1522.85558	143	408	1056	2182	4689		1522.85558	139	287	528	944	1547		1522.85558	237	708	1408	2110	3282	4051	5889		1.245	1.11955E-7	2.865	5.291E-6	2.865	6.3191E-6	2.865	7.7245E-6	2.865	9.3308E-6	2.865	--
1523.17797	152	394	1077	2183	4714		1523.17797	155	290	562	975	1530		1523.17797	205	693	1371	2082	3252	4022	5833		1.25	1.16608E-7	2.8725	5.4339E-6	2.8725	6.4022E-6	2.8725	7.77E-6	2.8725	9.3765E-6	2.8725	--
1523.50036	148	401	1058	2195	4746		1523.50036	157	293	567	965	1523		1523.50036	213	681	1396	2084	3223	4031	5863		1.255	1.2002E-7	2.88	5.4653E-6	2.88	6.4839E-6	2.88	7.774E-6	2.88	9.5043E-6	2.88	--
1523.82275	155	407	1089	2225	4702		1523.82275	138	272	541	955	1530		1523.82275	214	727	1401	2132	3293	4045	5870		1.26	1.2172E-7	2.8875	5.4911E-6	2.8875	6.5551E-6	2.8875	7.9124E-6	2.8875	9.61E-6	2.8875	--
1524.14513	134	396	1079	2223	4759		1524.14513	154	282	571	964	1537		1524.14513	214	711	1418	2124	3309	4074	5905		1.265	1.2484E-7	2.895	5.585E-6	2.895	6.6659E-6	2.895	7.9856E-6	2.895	9.6095E-6	2.895	--
1524.4675	168	412	1072	2237	4711		1524.4675	158	297	558	962	1542		1524.4675	228	719	1392	2112	3265	4042	5860		1.27	1.2204E-7	2.9025	5.6592E-6	2.9025	6.6374E-6	2.9025	8.1203E-6	2.9025	9.7403E-6	2.9025	--
1524.78987	157	386	1107	2216	4734		1524.78987	172	292	544	960	1547		1524.78987	250	703	1422	2104	3282	4059	5909		1.275	1.2426E-7	2.91	5.6831E-6	2.91	6.7457E-6	2.91	8.1804E-6	2.91	9.82E-6	2.91	--
1525.11224	166	397	1106	2235	4738		1525.11224	149	293	555	963	1559		1525.11224	234	709	1414	2104	3304	4048	5913		1.28	1.3146E-7	2.9175	5.7374E-6	2.9175	6.8337E-6	2.9175	8.2426E-6	2.9175	9.9103E-6	2.9175	--
1525.4346	158	419	1125	2228	4756		1525.4346	163	310	555	983	1568		1525.4346	242	704	1435	2139	3322	4107	5946		1.285	1.3438E-7	2.925	5.8303E-6	2.925	6.9323E-6	2.925	8.2951E-6	2.925	1.00363E-5	2.925	--
1525.75695	151	404	1106	2245	4795		1525.75695	147	310	544	970	1564		1525.75695	209	735	1409	2090	3253	4054	5854		1.29	1.2916E-7	2.9325	5.9155E-6	2.9325	7.0281E-6	2.9325	8.3703E-6	2.9325	1.01197E-5	2.9325	--
1526.0793	165	416	1124	2271	4787		1526.0793	146	307	551	982	1555		1526.0793	233	711	1386	2113	3285	4070	5878		1.295	1.3798E-7	2.94	5.9985E-6	2.94	7.0986E-6	2.94	8.4944E-6	2.94	1.01963E-5	2.94	--
1526.40164	146	437	1114	2271	4771		1526.40164	146	293	548	976	1542		1526.40164	244	727	1421	2136	3326	4111	6017		1.3	1.417E-7	2.9475	6.0649E-6	2.9475	7.0872E-6	2.9475	8.5274E-6	2.9475	1.03212E-5	2.9475	--
1526.72398	156	408	1162	2275	4817		1526.72398	144	313	559	989	1584		1526.72398	243	702	1426	2138	3324	4083	5952		1.305	1.4532E-7	2.955	6.1379E-6	2.955	7.0913E-6	2.955	8.637E-6	2.955	1.03612E-5	2.955	--
1527.04632	157	414	1127	2263	4765		1527.04632	161	298	576	973	1561		1527.04632	224	708	1407	2107	3289	4021	5904		1.31	1.4936E-7	2.9625	6.1766E-6	2.9625	7.2379E-6	2.9625	8.7388E-6	2.9625	1.05099E-5	2.9625	--
1527.36865	148	410	1151	2257	4762		1527.36865	154	267	528	982	1584		1527.36865	234	737	1431	2139	3312	4103	5931		1.315	1.494E-7	2.97	6.2555E-6	2.97	7.3079E-6	2.97	8.8511E-6	2.97	1.06063E-5	2.97	--
1527.69097	161	425	1137	2254	4760		1527.69097	162	284	539	982	1556		1527.69097	229	730	1442	2141	3333	4084	5964		1.32	1.5184E-7	2.9775	6.3066E-6	2.9775	7.4166E-6	2.9775	8.9172E-6	2.9775	1.07084E-5	2.9775	--
1528.01329	159	410	1109	2279	4791		1528.01329	140	301	524	1000	1573		1528.01329	243	699	1431	2173	3344	4112	5984		1.325	1.5488E-7	2.985	6.4212E-6	2.985	7.5363E-6	2.985	9.0539E-6	2.985	1.07919E-5	2.985	--
1528.33561	179	416	1148	2284	4788		1528.33561	162	314	571	1015	1599		1528.33561	251	729	1422	2146	3304	4092	5912		1.33	1.588E-7	2.9925	6.3893E-6	2.9925	7.6781E-6	2.9925	9.2328E-6	2.9925	1.06838E-5	2.9925	--
1528.65792	159	411	1146	2309	4786		1528.65792	150	282	569	1000	1596		1528.65792	237	715	1420	2137	3316	4096	5947		1.335	1.6034E-7	3	6.5741E-6	3	7.6728E-6	3	9.2456E-6	3	1.07046E-5	3	--
1528.98023	158	436	1178	2321	4776		1528.98023	155	314	599	979	1597		1528.98023	238	733	1456	2168	3370	4168	6047		1.34	1.6272E-7
1529.30253	152	416	1158	2340	4800		1529.30253	149	294	543	1004	1614		1529.30253	235	741	1459	2149	3356	4129	6003		1.345	1.6786E-7
1529.62482	163	438	1162	2287	4781		1529.62482	160	317	571	993	1579		1529.62482	237	722	1412	2133	3317	4111	5923		1.35	1.6558E-7
1529.94711	169	453	1164	2329	4825		1529.94711	164	319	588	1019	1604		1529.94711	264	746	1430	2176	3376	4145	6021		1.355	1.6734E-7
1530.2694	207	475	1201	2329	4840		1530.2694	171	337	612	1010	1602		1530.2694	278	787	1493	2219	3453	4233	6065		1.36	1.7614E-7
1530.59168	195	478	1232	2346	4840		1530.59168	189	343	635	1026	1629		1530.59168	316	813	1533	2247	3487	4243	6160		1.365	1.7894E-7
1530.91395	188	457	1186	2311	4825		1530.91395	170	299	605	1023	1629		1530.91395	269	754	1456	2183	3361	4144	6016		1.37	1.8036E-7
1531.23622	151	423	1173	2346	4812		1531.23622	155	310	582	997	1606		1531.23622	245	767	1436	2167	3357	4155	5991		1.375	1.7858E-7
1531.55849	170	429	1194	2310	4798		1531.55849	161	300	556	986	1586		1531.55849	235	744	1481	2192	3387	4203	6098		1.38	1.8292E-7
1531.88075	150	436	1178	2332	4807		1531.88075	142	285	576	1021	1611		1531.88075	221	726	1454	2166	3370	4181	6046		1.385	1.8712E-7
1532.203	185	487	1196	2329	4797		1532.203	161	293	596	1008	1625		1532.203	253	733	1457	2158	3374	4151	5984		1.39	1.9048E-7
1532.52526	180	451	1189	2334	4793		1532.52526	133	312	583	1014	1594		1532.52526	238	738	1459	2184	3385	4147	6004		1.395	1.9218E-7
1532.8475	190	467	1219	2348	4846		1532.8475	154	307	581	1017	1619		1532.8475	247	745	1485	2183	3443	4216	6105		1.4	1.9416E-7
1533.16974	162	436	1213	2362	4808		1533.16974	167	295	560	1019	1616		1533.16974	226	750	1485	2211	3414	4193	6111		1.405	2.0096E-7
1533.49198	159	474	1239	2355	4827		1533.49198	159	315	579	1028	1642		1533.49198	226	730	1458	2172	3366	4198	6037		1.41	2.0324E-7
1533.81421	135	452	1191	2360	4799		1533.81421	140	306	571	1003	1601		1533.81421	217	744	1450	2154	3373	4157	5996		1.415	2.0546E-7
1534.13643	169	462	1201	2342	4842		1534.13643	150	316	586	998	1614		1534.13643	227	761	1477	2238	3419	4223	6124		1.42	2.1144E-7
1534.45865	186	450	1228	2392	4845		1534.45865	177	304	601	1020	1643		1534.45865	241	755	1478	2251	3458	4248	6145		1.425	2.1326E-7
1534.78087	177	470	1237	2361	4798		1534.78087	180	305	589	1042	1644		1534.78087	256	749	1456	2197	3364	4189	6055		1.43	2.1884E-7
1535.10308	176	463	1218	2340	4749		1535.10308	157	304	588	1021	1645		1535.10308	232	753	1456	2200	3403	4183	6047		1.435	2.196E-7
1535.42529	180	484	1241	2366	4831		1535.42529	175	318	591	1049	1631		1535.42529	238	745	1477	2232	3440	4260	6113		1.44	2.2716E-7
1535.74749	158	459	1237	2362	4805		1535.74749	160	316	579	1008	1643		1535.74749	240	755	1480	2198	3456	4251	6117		1.445	2.302E-7
1536.06968	215	481	1247	2382	4826		1536.06968	186	337	605	1055	1643		1536.06968	246	760	1510	2228	3484	4266	6161		1.45	2.3344E-7
1536.39187	174	460	1238	2372	4804		1536.39187	165	318	585	1015	1611		1536.39187	241	753	1487	2183	3408	4185	6061		1.455	2.3792E-7
1536.71406	182	492	1247	2402	4813		1536.71406	171	336	600	1047	1636		1536.71406	257	769	1495	2216	3463	4265	6125		1.46	2.4288E-7
1537.03624	176	488	1270	2420	4855		1537.03624	164	304	590	1029	1653		1537.03624	261	762	1504	2276	3501	4289	6196		1.465	2.4796E-7
1537.35841	186	482	1247	2362	4806		1537.35841	191	350	602	1046	1622		1537.35841	261	761	1499	2212	3425	4232	6098		1.47	2.5124E-7
1537.68059	197	476	1267	2394	4791		1537.68059	163	322	599	1053	1651		1537.68059	233	757	1467	2212	3455	4293	6114		1.475	2.532E-7
1538.00275	201	489	1266	2390	4789		1538.00275	174	329	587	1053	1652		1538.00275	258	763	1507	2218	3444	4260	6114		1.48	2.5792E-7
1538.32491	155	504	1262	2409	4812		1538.32491	154	333	587	1063	1611		1538.32491	257	785	1542	2272	3504	4294	6231		1.485	2.62E-7
1538.64707	192	489	1278	2418	4832		1538.64707	150	336	602	1048	1660		1538.64707	239	769	1512	2275	3475	4291	6169		1.49	2.672E-7
1538.96922	189	496	1275	2386	4808		1538.96922	143	315	596	1043	1656		1538.96922	233	771	1489	2242	3445	4266	6105		1.495	2.6876E-7
1539.29136	201	524	1297	2412	4842		1539.29136	171	317	589	1052	1653		1539.29136	247	774	1527	2245	3485	4278	6187		1.5	2.7256E-7
1539.6135	166	483	1285	2429	4836		1539.6135	159	309	588	1035	1644		1539.6135	252	764	1522	2268	3518	4309	6209		1.505	2.7434E-7
1539.93564	189	500	1261	2414	4803		1539.93564	177	342	589	1028	1645		1539.93564	252	762	1512	2262	3477	4260	6192		1.51	2.8066E-7
1540.25777	185	497	1286	2406	4793		1540.25777	161	318	614	1042	1666		1540.25777	255	783	1515	2254	3490	4268	6150		1.515	2.8704E-7
1540.57989	196	520	1276	2410	4788		1540.57989	155	331	608	1045	1655		1540.57989	242	773	1530	2236	3484	4268	6152		1.52	2.9184E-7
1540.90201	170	506	1317	2451	4852		1540.90201	162	306	590	1070	1632		1540.90201	255	772	1485	2278	3523	4305	6222		1.525	2.959E-7
1541.22413	187	518	1276	2439	4778		1541.22413	174	321	617	1044	1659		1541.22413	238	780	1537	2268	3493	4312	6199		1.53	3.006E-7
1541.54624	191	523	1318	2464	4816		1541.54624	173	344	609	1074	1671		1541.54624	253	797	1531	2274	3498	4293	6192		1.535	3.0376E-7
1541.86834	203	543	1298	2456	4802		1541.86834	161	331	630	1078	1660		1541.86834	242	783	1516	2264	3473	4269	6146		1.54	3.0682E-7
1542.19044	187	508	1308	2436	4783		1542.19044	151	329	615	1045	1638		1542.19044	245	766	1520	2304	3509	4315	6228		1.545	3.1236E-7
1542.51254	198	524	1315	2459	4813		1542.51254	158	329	579	1067	1684		1542.51254	258	789	1536	2273	3511	4310	6250		1.55	3.1778E-7
1542.83463	190	521	1309	2461	4774		1542.83463	154	334	626	1074	1680		1542.83463	230	773	1516	2248	3495	4321	6210		1.555	3.2042E-7
1543.15671	220	533	1355	2449	4810		1543.15671	162	316	630	1068	1664		1543.15671	268	791	1539	2290	3543	4323	6236		1.56	3.2872E-7
1543.47879	186	534	1331	2446	4791		1543.47879	157	322	606	1068	1657		1543.47879	228	767	1532	2265	3516	4311	6214		1.565	3.323E-7
1543.80087	210	533	1332	2432	4781		1543.80087	160	349	611	1074	1690		1543.80087	238	781	1553	2281	3527	4338	6238		1.57	3.352E-7
1544.12294	199	533	1316	2469	4782		1544.12294	156	314	630	1074	1688		1544.12294	268	801	1548	2294	3539	4356	6252		1.575	3.4018E-7
1544.445	215	530	1309	2426	4753		1544.445	172	348	622	1050	1673		1544.445	242	794	1544	2264	3484	4307	6186		1.58	3.4608E-7
1544.76706	204	555	1339	2484	4796		1544.76706	167	349	617	1068	1678		1544.76706	247	787	1552	2296	3557	4339	6276		1.585	3.5996E-7
1545.08912	185	558	1343	2448	4776		1545.08912	179	312	610	1053	1689		1545.08912	271	780	1542	2281	3505	4315	6203		1.59	3.5898E-7
1545.41116	194	536	1338	2454	4780		1545.41116	172	326	617	1092	1673		1545.41116	237	793	1543	2307	3508	4334	6246		1.595	3.638E-7
1545.73321	188	525	1334	2474	4748		1545.73321	160	343	613	1078	1676		1545.73321	252	784	1556	2265	3532	4353	6224		1.6	3.6824E-7
1546.05525	196	536	1351	2481	4772		1546.05525	177	347	604	1066	1676		1546.05525	271	771	1555	2293	3533	4335	6255		1.605	3.7524E-7
1546.37728	177	546	1347	2471	4730		1546.37728	176	318	613	1069	1672		1546.37728	250	768	1556	2293	3520	4349	6250		1.61	3.8146E-7
1546.69931	189	525	1365	2462	4740		1546.69931	162	330	616	1049	1704		1546.69931	241	788	1534	2299	3529	4321	6240		1.615	3.8378E-7
1547.02133	195	554	1361	2436	4754		1547.02133	152	344	639	1049	1697		1547.02133	252	780	1530	2299	3558	4396	6268		1.62	3.9088E-7
1547.34335	176	517	1361	2464	4734		1547.34335	172	333	610	1071	1671		1547.34335	239	774	1524	2327	3573	4390	6298		1.625	3.927E-7
1547.66537	209	544	1374	2472	4728		1547.66537	182	332	626	1067	1690		1547.66537	252	817	1548	2291	3550	4355	6273		1.63	4.0032E-7
1547.98738	198	524	1393	2471	4792		1547.98738	163	342	627	1071	1703		1547.98738	232	787	1536	2288	3534	4324	6220		1.635	4.0088E-7
1548.30938	174	548	1361	2451	4697		1548.30938	178	347	611	1082	1698		1548.30938	259	789	1532	2328	3550	4359	6262		1.64	4.1092E-7
1548.63138	186	541	1363	2457	4701		1548.63138	173	343	631	1066	1686		1548.63138	257	784	1537	2328	3613	4393	6318		1.645	4.0984E-7
1548.95337	195	532	1367	2474	4695		1548.95337	188	343	603	1091	1682		1548.95337	263	776	1578	2300	3538	4350	6251		1.65	4.1486E-7
1549.27536	186	556	1379	2472	4709		1549.27536	151	328	621	1059	1693		1549.27536	248	790	1554	2325	3570	4374	6269		1.655	4.2484E-7
1549.59734	188	558	1362	2462	4714		1549.59734	162	332	639	1082	1682		1549.59734	256	781	1539	2289	3522	4340	6266		1.66	4.3094E-7
1549.91932	187	549	1337	2469	4665		1549.91932	166	348	629	1075	1706		1549.91932	285	809	1581	2337	3605	4436	6356		1.665	4.3716E-7
1550.24129	228	580	1384	2453	4691		1550.24129	187	351	620	1092	1679		1550.24129	259	794	1582	2327	3555	4412	6356		1.67	4.4262E-7
1550.56326	199	566	1386	2466	4696		1550.56326	158	332	654	1070	1720		1550.56326	236	783	1534	2286	3562	4329	6258		1.675	4.4942E-7
1550.88522	216	566	1388	2469	4704		1550.88522	176	338	610	1108	1706		1550.88522	265	799	1569	2278	3549	4375	6247		1.68	4.48E-7
1551.20718	209	557	1401	2464	4666		1551.20718	176	361	630	1078	1696		1551.20718	270	819	1589	2365	3593	4422	6353		1.685	4.5428E-7
1551.52913	209	580	1380	2473	4662		1551.52913	173	358	659	1084	1704		1551.52913	257	806	1605	2374	3634	4466	6403		1.69	4.6118E-7
1551.85108	199	591	1385	2471	4679		1551.85108	183	350	637	1097	1712		1551.85108	255	797	1544	2325	3568	4395	6262		1.695	4.6534E-7
1552.17302	212	574	1381	2446	4611		1552.17302	176	345	632	1070	1674		1552.17302	232	788	1548	2277	3538	4321	6207		1.7	4.6902E-7
1552.49496	224	556	1401	2486	4646		1552.49496	168	328	638	1104	1695		1552.49496	274	811	1586	2357	3605	4417	6305		1.705	4.7336E-7
1552.81689	208	552	1382	2415	4623		1552.81689	173	364	641	1068	1665		1552.81689	268	811	1625	2376	3616	4468	6373		1.71	4.82E-7
1553.13882	200	557	1377	2453	4609		1553.13882	169	335	638	1098	1708		1553.13882	273	819	1580	2360	3622	4449	6341		1.715	4.8784E-7
1553.46074	218	564	1378	2451	4613		1553.46074	154	356	655	1076	1687		1553.46074	270	789	1536	2277	3516	4338	6191		1.72	4.929E-7
1553.78265	209	565	1397	2467	4607		1553.78265	168	338	621	1096	1682		1553.78265	251	792	1583	2300	3573	4358	6274		1.725	5.0104E-7
1554.10457	223	582	1380	2461	4605		1554.10457	173	327	659	1114	1713		1554.10457	259	825	1609	2369	3634	4449	6391		1.73	5.0338E-7
1554.42647	228	574	1375	2469	4604		1554.42647	186	358	644	1094	1677		1554.42647	264	827	1598	2366	3638	4456	6369		1.735	5.1234E-7
1554.74837	227	560	1385	2441	4581		1554.74837	164	337	634	1085	1683		1554.74837	254	803	1586	2335	3568	4341	6267		1.74	5.1548E-7
1555.07027	224	567	1364	2420	4537		1555.07027	194	331	613	1080	1682		1555.07027	251	794	1548	2290	3513	4301	6182		1.745	5.257E-7
1555.39216	220	576	1400	2414	4560		1555.39216	171	333	637	1085	1686		1555.39216	260	807	1600	2332	3604	4437	6338		1.75	5.2812E-7
1555.71404	223	561	1392	2440	4508		1555.71404	160	353	656	1078	1720		1555.71404	256	812	1605	2374	3652	4464	6410		1.755	5.3574E-7
1556.03592	222	573	1395	2430	4523		1556.03592	177	340	629	1067	1715		1556.03592	279	830	1578	2314	3590	4411	6307		1.76	5.4198E-7
1556.3578	213	593	1401	2446	4525		1556.3578	170	361	623	1102	1716		1556.3578	268	783	1553	2307	3533	4328	6178		1.765	5.5136E-7
1556.67967	226	598	1393	2440	4498		1556.67967	172	341	636	1089	1697		1556.67967	256	807	1540	2308	3529	4340	6208		1.77	5.5878E-7
1557.00153	208	576	1395	2423	4507		1557.00153	169	336	629	1102	1687		1557.00153	257	829	1634	2404	3665	4498	6466		1.775	5.6122E-7
1557.32339	215	576	1357	2406	4441		1557.32339	188	327	638	1103	1690		1557.32339	262	828	1586	2359	3620	4459	6363		1.78	5.6618E-7
1557.64525	200	567	1377	2408	4412		1557.64525	174	336	620	1085	1698		1557.64525	245	812	1553	2312	3538	4347	6233		1.785	5.7072E-7
1557.9671	214	587	1403	2424	4474		1557.9671	148	356	654	1092	1680		1557.9671	283	796	1527	2261	3487	4292	6156		1.79	5.7482E-7
1558.28894	188	557	1377	2391	4430		1558.28894	163	322	608	1074	1677		1558.28894	276	797	1579	2350	3595	4400	6293		1.795	5.876E-7
1558.61078	220	617	1371	2399	4438		1558.61078	170	359	669	1087	1718		1558.61078	299	803	1639	2395	3644	4481	6428		1.8	5.912E-7
1558.93261	227	582	1376	2388	4407		1558.93261	174	333	633	1072	1674		1558.93261	273	821	1591	2356	3574	4385	6283		1.805	5.9714E-7
1559.25444	228	573	1388	2387	4400		1559.25444	173	356	616	1104	1670		1559.25444	241	786	1552	2273	3489	4276	6146		1.81	6.0488E-7
1559.57627	209	592	1379	2370	4370		1559.57627	172	355	627	1084	1666		1559.57627	264	775	1536	2298	3518	4306	6156		1.815	6.102E-7
1559.89808	221	585	1379	2413	4410		1559.89808	184	342	652	1100	1672		1559.89808	282	809	1617	2383	3622	4469	6370		1.82	6.1448E-7
1560.2199	227	569	1374	2363	4340		1560.2199	171	367	652	1111	1699		1560.2199	277	834	1622	2386	3634	4460	6368		1.825	6.123E-7
1560.5417	238	591	1376	2363	4327		1560.5417	190	360	646	1089	1677		1560.5417	280	784	1587	2278	3506	4303	6167		1.83	6.2512E-7
1560.86351	213	591	1374	2384	4378		1560.86351	176	350	635	1072	1652		1560.86351	264	797	1533	2273	3509	4286	6128		1.835	6.32E-7
1561.1853	229	592	1346	2349	4271		1561.1853	153	331	619	1085	1678		1561.1853	258	808	1575	2307	3578	4379	6233		1.84	6.3288E-7
1561.5071	210	579	1373	2347	4292		1561.5071	169	340	646	1097	1674		1561.5071	265	849	1629	2376	3682	4484	6431		1.845	6.4266E-7
1561.82888	238	576	1356	2311	4264		1561.82888	171	346	647	1093	1663		1561.82888	258	821	1582	2324	3570	4402	6252		1.85	6.4516E-7
1562.15067	224	576	1375	2329	4269		1562.15067	194	334	642	1084	1665		1562.15067	254	780	1554	2287	3501	4279	6111		1.855	6.5578E-7
1562.47244	213	601	1386	2337	4255		1562.47244	164	353	613	1061	1653		1562.47244	253	778	1534	2234	3473	4240	6091		1.86	6.7146E-7
1562.79421	214	546	1352	2327	4241		1562.79421	171	342	604	1083	1660		1562.79421	245	836	1612	2359	3609	4397	6296		1.865	6.7556E-7
1563.11598	213	597	1330	2314	4199		1563.11598	205	343	668	1080	1645		1563.11598	276	844	1615	2361	3646	4456	6328		1.87	6.8176E-7
1563.43774	220	540	1338	2300	4178		1563.43774	166	335	630	1062	1672		1563.43774	253	807	1534	2279	3518	4290	6148		1.875	6.8964E-7
1563.7595	237	605	1361	2316	4194		1563.7595	181	346	636	1094	1658		1563.7595	258	789	1535	2250	3463	4250	6069		1.88	6.9548E-7
1564.08125	203	554	1345	2311	4188		1564.08125	174	344	635	1055	1643		1564.08125	263	805	1543	2271	3498	4283	6120		1.885	7.0242E-7
1564.40299	239	589	1356	2296	4152		1564.40299	174	365	652	1091	1663		1564.40299	273	846	1618	2374	3643	4457	6327		1.89	7.0998E-7
1564.72473	216	563	1312	2285	4138		1564.72473	169	336	625	1096	1672		1564.72473	282	815	1590	2330	3598	4388	6268		1.895	7.1146E-7
1565.04647	254	601	1342	2273	4149		1565.04647	149	327	622	1055	1621		1565.04647	261	805	1539	2259	3461	4233	6059		1.9	7.212E-7
1565.3682	220	566	1348	2275	4094		1565.3682	166	336	607	1052	1643		1565.3682	242	796	1525	2236	3443	4209	6008		1.905	7.3468E-7
1565.68992	227	585	1331	2252	4068		1565.68992	165	353	627	1057	1613		1565.68992	275	825	1574	2312	3532	4306	6166		1.91	7.3924E-7
1566.01164	206	548	1327	2237	4075		1566.01164	168	367	646	1070	1624		1566.01164	258	833	1613	2373	3604	4438	6312		1.915	7.449E-7
1566.33335	228	572	1320	2239	4052		1566.33335	194	359	638	1082	1646		1566.33335	253	801	1585	2296	3510	4304	6181		1.92	7.479E-7
1566.65506	221	579	1324	2258	4079		1566.65506	167	335	598	1056	1643		1566.65506	245	765	1520	2246	3435	4187	6013		1.925	7.557E-7
1566.97677	246	584	1341	2246	4030		1566.97677	170	358	623	1061	1627		1566.97677	243	809	1516	2256	3437	4188	5987		1.93	7.6298E-7
1567.29846	198	554	1306	2208	3947		1567.29846	172	356	623	1071	1644		1567.29846	261	807	1588	2336	3575	4353	6234		1.935	7.7678E-7
1567.62016	217	597	1324	2221	3976		1567.62016	170	369	623	1077	1657		1567.62016	273	822	1606	2332	3598	4380	6284		1.94	7.8434E-7
1567.94184	234	559	1324	2215	3974		1567.94184	166	342	626	1051	1627		1567.94184	264	803	1549	2261	3467	4257	6090		1.945	7.9262E-7
1568.26353	239	568	1324	2229	3976		1568.26353	172	340	621	1067	1603		1568.26353	258	798	1522	2232	3436	4181	5976		1.95	7.9782E-7
1568.5852	219	563	1331	2211	3960		1568.5852	174	331	613	1064	1617		1568.5852	254	774	1534	2239	3435	4243	6035		1.955	8.0646E-7
1568.90688	226	568	1311	2182	3921		1568.90688	172	365	638	1073	1637		1568.90688	265	829	1608	2358	3581	4399	6267		1.96	8.1466E-7
1569.22854	231	567	1285	2155	3900		1569.22854	169	355	623	1054	1623		1569.22854	258	809	1587	2329	3554	4329	6200		1.965	8.182E-7
1569.5502	211	564	1310	2187	3904		1569.5502	161	331	609	1070	1566		1569.5502	226	796	1538	2235	3433	4204	6006		1.97	8.26E-7
1569.87186	228	578	1262	2188	3890		1569.87186	153	326	624	1032	1593		1569.87186	248	787	1515	2230	3398	4142	5915		1.975	8.3632E-7
1570.19351	230	586	1297	2170	3893		1570.19351	173	344	632	1041	1605		1570.19351	257	803	1552	2270	3486	4240	6053		1.98	8.4446E-7
1570.51516	209	559	1275	2139	3841		1570.51516	171	348	610	1045	1630		1570.51516	269	813	1585	2321	3560	4357	6180		1.985	8.5846E-7
1570.8368	236	588	1296	2145	3820		1570.8368	177	349	631	1047	1579		1570.8368	287	815	1587	2295	3516	4276	6111		1.99	8.5856E-7
1571.15843	211	598	1309	2150	3821		1571.15843	172	344	624	1049	1572		1571.15843	258	800	1517	2232	3405	4165	5953		1.995	8.6526E-7
1571.48006	231	578	1316	2160	3825		1571.48006	162	336	606	1045	1565		1571.48006	246	790	1522	2224	3373	4131	5870		2	8.7362E-7
1571.80169	232	579	1279	2130	3782		1571.80169	181	347	609	1055	1605		1571.80169	252	829	1550	2290	3493	4293	6086		2	8.7362E-7
1572.1233	233	567	1286	2101	3737		1572.1233	173	351	629	1042	1620		1572.1233	282	826	1590	2336	3562	4316	6174		2.2	1.26E-6
1572.44492	206	560	1270	2084	3704		1572.44492	146	343	619	1047	1585		1572.44492	256	783	1531	2259	3467	4204	6018		2.4	1.82E-6
1572.76653	240	605	1295	2136	3764		1572.76653	178	362	608	1045	1553		1572.76653	263	779	1517	2197	3376	4114	5891		2.6	2.56E-6
1573.08813	227	565	1265	2096	3689		1573.08813	172	331	620	1031	1562		1573.08813	242	781	1515	2195	3342	4113	5852		2.8	3.55E-6
1573.40973	208	587	1264	2064	3685		1573.40973	173	348	628	1038	1573		1573.40973	257	818	1579	2272	3484	4245	6083		3	4.97E-6
1573.73132	223	550	1249	2051	3646		1573.73132	149	337	634	1041	1565		1573.73132	271	829	1572	2289	3497	4282	6094
1574.05291	234	574	1261	2080	3688		1574.05291	167	335	629	1044	1563		1574.05291	240	797	1560	2242	3406	4188	5966
1574.37449	222	581	1256	2084	3658		1574.37449	174	350	618	1009	1569		1574.37449	262	788	1504	2198	3335	4086	5800
1574.69607	212	569	1249	2051	3626		1574.69607	170	354	619	1024	1539		1574.69607	262	782	1499	2216	3364	4091	5854
1575.01764	214	554	1241	2036	3613		1575.01764	162	348	619	1034	1565		1575.01764	253	816	1549	2272	3453	4250	6026
1575.33921	250	591	1245	2035	3568		1575.33921	181	348	609	1055	1585		1575.33921	262	816	1551	2290	3501	4255	6061
1575.66077	222	561	1255	2060	3645		1575.66077	177	335	622	1028	1545		1575.66077	237	800	1538	2230	3394	4158	5863
1575.98232	238	589	1261	2017	3611		1575.98232	168	321	614	1009	1545		1575.98232	226	757	1480	2134	3301	4043	5733
1576.30387	204	554	1223	2001	3559		1576.30387	165	327	599	1023	1515		1576.30387	253	785	1508	2197	3365	4107	5882
1576.62542	216	555	1214	1973	3485		1576.62542	161	340	598	1032	1540		1576.62542	258	814	1564	2273	3445	4190	6006
1576.94696	237	557	1227	1984	3475		1576.94696	162	351	610	1048	1577		1576.94696	254	807	1587	2269	3457	4232	6017
1577.26849	258	597	1237	2012	3529		1577.26849	175	342	589	1019	1515		1577.26849	286	783	1550	2199	3357	4084	5814
1577.59002	221	572	1212	1990	3495		1577.59002	153	340	609	1002	1516		1577.59002	266	753	1455	2158	3269	3989	5652
1577.91154	246	589	1233	1968	3443		1577.91154	196	376	603	1039	1534		1577.91154	274	796	1492	2198	3375	4105	5810
1578.23306	209	536	1197	1943	3355		1578.23306	181	375	610	1040	1539		1578.23306	256	812	1543	2249	3437	4161	5931
1578.55458	231	565	1215	1963	3417		1578.55458	180	369	619	1024	1524		1578.55458	255	804	1541	2239	3441	4197	5941
1578.87608	218	557	1205	1936	3423		1578.87608	168	327	594	989	1497		1578.87608	251	748	1477	2164	3281	4017	5680
1579.19759	219	566	1193	1938	3393		1579.19759	169	332	603	1008	1469		1579.19759	240	743	1477	2126	3237	3973	5613
1579.51908	224	524	1169	1915	3327		1579.51908	172	334	610	1004	1526		1579.51908	261	768	1496	2167	3317	4052	5769
1579.84057	229	562	1195	1904	3335		1579.84057	158	347	616	1034	1540		1579.84057	272	790	1544	2223	3405	4146	5884
1580.16206	198	539	1176	1908	3313		1580.16206	167	323	582	985	1486		1580.16206	222	774	1513	2214	3370	4098	5831
1580.48354	230	551	1196	1904	3328		1580.48354	177	342	591	1007	1480		1580.48354	242	769	1468	2126	3246	3947	5625
1580.80502	219	564	1192	1885	3281		1580.80502	150	332	599	999	1496		1580.80502	256	739	1438	2143	3212	3943	5592
1581.12649	216	543	1154	1862	3241		1581.12649	159	309	610	997	1480		1581.12649	233	767	1480	2149	3250	3964	5646
1581.44795	217	551	1158	1835	3217		1581.44795	170	337	624	1028	1508		1581.44795	257	798	1509	2196	3382	4121	5827
1581.76941	235	563	1154	1853	3233		1581.76941	185	350	595	995	1476		1581.76941	275	795	1510	2163	3273	4024	5711
1582.09087	241	540	1170	1859	3222		1582.09087	167	326	582	987	1440		1582.09087	241	746	1448	2126	3198	3916	5537
1582.41232	221	528	1156	1808	3166		1582.41232	176	314	595	979	1452		1582.41232	242	744	1436	2066	3151	3870	5464
1582.73376	206	536	1121	1782	3122		1582.73376	157	313	583	971	1433		1582.73376	249	755	1470	2106	3218	3892	5542
1583.0552	240	554	1115	1793	3124		1583.0552	162	341	600	982	1476		1583.0552	239	793	1490	2162	3313	4017	5741
1583.37663	202	522	1114	1774	3097		1583.37663	168	321	595	959	1429		1583.37663	244	764	1474	2133	3233	3951	5593
1583.69806	247	558	1141	1788	3121		1583.69806	187	342	595	946	1429		1583.69806	248	736	1423	2073	3150	3825	5464
1584.01948	225	541	1092	1773	3034		1584.01948	155	327	552	908	1414		1584.01948	226	717	1361	2026	3101	3736	5350
1584.3409	213	534	1107	1737	2999		1584.3409	187	333	584	984	1432		1584.3409	246	741	1427	2070	3168	3880	5489
1584.66231	224	512	1078	1708	2989		1584.66231	169	346	578	954	1437		1584.66231	248	754	1444	2091	3194	3910	5534
1584.98371	226	544	1108	1708	2965		1584.98371	171	309	580	956	1403		1584.98371	245	771	1451	2073	3196	3868	5485
1585.30511	193	505	1098	1689	2950		1585.30511	161	293	543	941	1369		1585.30511	221	705	1389	2002	3062	3721	5287
1585.62651	219	516	1078	1669	2905		1585.62651	161	301	577	898	1348		1585.62651	231	683	1359	1973	2996	3651	5192
1585.9479	227	501	1053	1664	2858		1585.9479	160	322	574	944	1375		1585.9479	231	722	1392	2026	3055	3737	5307
1586.26928	215	515	1028	1662	2825		1586.26928	179	344	578	948	1393		1586.26928	239	730	1412	2055	3100	3762	5317
1586.59066	218	485	1041	1645	2827		1586.59066	156	308	534	903	1361		1586.59066	247	734	1389	2018	3051	3720	5262
1586.91204	236	518	1036	1600	2779		1586.91204	154	310	559	903	1332		1586.91204	229	695	1331	1896	2938	3556	5045
1587.2334	233	487	997	1560	2709		1587.2334	171	325	542	870	1311		1587.2334	215	681	1298	1891	2865	3505	4981
1587.55477	217	501	997	1529	2636		1587.55477	162	318	533	892	1302		1587.55477	240	691	1305	1882	2884	3536	5007
1587.87612	205	480	1003	1536	2626		1587.87612	173	295	531	877	1298		1587.87612	222	681	1332	1936	2927	3561	5053
1588.19748	224	489	975	1530	2631		1588.19748	163	290	506	846	1256		1588.19748	228	679	1300	1870	2874	3491	4942
1588.51882	214	458	959	1478	2549		1588.51882	160	282	495	835	1219		1588.51882	219	647	1244	1790	2751	3346	4762
1588.84016	222	463	934	1475	2488		1588.84016	145	261	498	825	1213		1588.84016	222	646	1226	1736	2676	3266	4619
1589.1615	193	457	899	1391	2414		1589.1615	135	285	505	822	1205		1589.1615	203	635	1219	1761	2683	3248	4610
1589.48283	198	452	912	1391	2383		1589.48283	154	287	500	825	1183		1589.48283	210	649	1220	1765	2709	3250	4654
1589.80416	209	431	890	1374	2349		1589.80416	148	260	474	794	1149		1589.80416	204	619	1207	1723	2634	3193	4501
1590.12548	198	437	868	1371	2296		1590.12548	149	266	470	761	1118		1590.12548	193	595	1139	1644	2487	3030	4301
1590.44679	173	411	843	1291	2195		1590.44679	127	251	452	741	1098		1590.44679	189	579	1122	1568	2380	2874	4098
1590.7681	197	400	792	1212	2094		1590.7681	126	273	445	758	1085		1590.7681	185	555	1064	1524	2352	2886	4055
1591.0894	180	394	810	1238	2033		1591.0894	153	257	436	729	1066		1591.0894	191	566	1079	1532	2323	2822	4014
1591.4107	186	421	781	1174	1995		1591.4107	133	228	431	705	992		1591.4107	191	575	1042	1493	2261	2771	3912
1591.73199	193	393	757	1154	1929		1591.73199	117	232	395	643	986		1591.73199	168	528	971	1401	2129	2596	3630
1592.05328	179	377	699	1082	1808		1592.05328	123	223	379	633	947		1592.05328	160	511	922	1328	2024	2458	3456
1592.37456	164	328	650	998	1701		1592.37456	124	205	379	598	911		1592.37456	173	463	877	1292	1925	2340	3316
1592.69584	178	331	637	970	1620		1592.69584	106	215	371	595	872		1592.69584	153	469	869	1228	1855	2293	3241
1593.01711	130	324	629	947	1567		1593.01711	105	213	355	564	831		1593.01711	154	430	846	1197	1852	2243	3171
1593.33837	162	312	600	922	1548		1593.33837	101	195	348	550	786		1593.33837	155	426	779	1131	1714	2065	2930
1593.65963	124	272	566	837	1434		1593.65963	92	177	305	495	744		1593.65963	126	379	723	1045	1612	1951	2757
1593.98089	140	274	546	827	1351		1593.98089	110	185	300	509	729		1593.98089	114	372	685	990	1482	1837	2585
1594.30214	126	261	513	772	1272		1594.30214	110	185	297	466	679		1594.30214	149	387	704	997	1505	1834	2568
1594.62338	113	286	495	744	1231		1594.62338	78	173	277	448	664		1594.62338	125	339	649	913	1402	1728	2418
1594.94462	115	270	486	716	1195		1594.94462	99	168	261	420	609		1594.94462	130	328	614	905	1350	1652	2339
1595.26585	127	243	460	677	1075		1595.26585	83	150	273	407	548		1595.26585	107	306	562	769	1227	1473	2099
1595.58708	101	208	441	626	1026		1595.58708	59	148	233	406	551		1595.58708	98	279	522	783	1177	1417	1989
1595.9083	148	233	403	597	951		1595.9083	72	153	233	351	527		1595.9083	94	262	508	730	1116	1361	1939
1596.22952	152	195	387	602	933		1596.22952	104	141	250	354	516		1596.22952	99	267	484	701	1069	1322	1855
1596.55073	125	220	373	523	880		1596.55073	70	154	227	341	452		1596.55073	84	243	480	670	1018	1282	1770
1596.87193	135	187	340	513	822		1596.87193	57	106	216	303	429		1596.87193	56	224	443	618	921	1130	1588
1597.19313	86	188	333	503	795		1597.19313	78	141	191	318	438		1597.19313	78	218	406	577	915	1111	1558
1597.51433	91	170	310	449	715		1597.51433	66	95	159	292	390		1597.51433	57	203	387	533	839	1008	1425
1597.83551	116	207	320	458	719		1597.83551	107	115	213	289	387		1597.83551	59	215	402	519	857	1034	1426
1598.1567	111	156	305	436	660		1598.1567	78	107	172	249	356		1598.1567	88	189	365	505	785	944	1299
1598.47788	98	174	257	428	651		1598.47788	78	124	167	258	350		1598.47788	70	179	348	462	733	880	1232
1598.79905	69	141	249	373	563		1598.79905	60	91	145	229	316		1598.79905	43	147	310	419	678	808	1128
1599.12022	92	175	239	385	552		1599.12022	79	110	168	254	324		1599.12022	71	171	311	422	661	755	1074
1599.44138	102	146	242	363	534		1599.44138	77	114	155	232	300		1599.44138	88	170	304	436	660	767	1076
1599.76253	105	152	234	333	521		1599.76253	67	112	161	201	302		1599.76253	80	165	280	399	596	712	997
1600.08368	72	146	238	342	503		1600.08368	91	98	151	208	272		1600.08368	73	154	266	379	594	703	974

## Sheet: Figure 5 responsivity data
Responsivity data							Power dependent IV														Chart data
Voltage (V)	Responsivity of T1 (A/W)	Voltage (V)	Responsivity of T3 (A/W)	Voltage (V)	Responsivity of S4 (A/W)		Voltage (V)	Dark-1 (A/cm2)	Voltage (V)	Dark (A/cm2)	Voltage (V)	Current @ -10dBm (A/cm2)	Voltage (V)	Current @ -5dBm (A/cm2)	Voltage (V)	Current @ 0dBm (A/cm2)	Voltage (V)	Current @ 5dBm (A/cm2)
0.5	9.9656E-4	0.5	0.00227	-2	0.08024		-1	0.04831	2	21628.57143	2	26200	2	26668.83117	2	29497.4026	2	36050.64935			Device (width in nm)	Dark current (A/cm2)	Responsivity (A/W)	Frequency at -3 dBm (Hz)
0.48	2.117E-4	0.48	0.00197	-1.98	0.08022		-0.98	0.04523	1.98	20898.7013	1.98	25372.72727	1.98	25490.90909	1.98	28596.1039	1.98	35407.79221			T1 (200nm)	2.597	0.184	1.3E10
0.46	6.6752E-4	0.46	0.00162	-1.96	0.08016		-0.96	0.0459	1.96	20474.02597	1.96	24188.31169	1.96	24907.79221	1.96	27876.62338	1.96	34428.57143			T2 (200nm)	389.61	0.096	2E10
0.44	0.00157	0.44	0.00131	-1.94	0.0801		-0.94	0.04688	1.94	20028.57143	1.94	23619.48052	1.94	24058.44156	1.94	27283.11688	1.94	32824.67532			T3 (350nm)	0.048	0.08	5E10
0.42	0.0026	0.42	9.502E-4	-1.92	0.08012		-0.92	0.04697	1.92	19197.4026	1.92	22898.7013	1.92	23468.83117	1.92	26266.23377	1.92	32218.18182			S1 (350nm)	0.403	0.104	2.5E10
0.4	0.00378	0.4	5.9096E-4	-1.9	0.07995		-0.9	0.04323	1.9	18953.24675	1.9	22233.76623	1.9	22689.61039	1.9	25857.14286	1.9	31416.88312			S2 (350nm)	14.284	0.14	2E10
0.38	0.00511	0.38	1.9962E-4	-1.88	0.0799		-0.88	0.04742	1.88	18114.28571	1.88	21688.31169	1.88	21951.94805	1.88	24931.16883	1.88	30111.68831			S3 (500nm)	57.134	0.144	4.2E10
0.36	0.00665	0.36	2.03168E-4	-1.86	0.07982		-0.86	0.04475	1.86	17689.61039	1.86	21075.32468	1.86	21192.20779	1.86	24251.94805	1.86	29435.06494			S4 (500nm)	16.881	0.212	7E9
0.34	0.00836	0.34	6.3644E-4	-1.84	0.07965		-0.84	0.04645	1.84	17223.37662	1.84	20484.41558	1.84	20654.54545	1.84	23537.66234	1.84	28354.54545
0.32	0.01022	0.32	0.00112	-1.82	0.0797		-0.82	0.03609	1.82	16207.79221	1.82	19942.85714	1.82	20029.87013	1.82	22874.02597	1.82	27202.5974
0.3	0.01237	0.3	0.00162	-1.8	0.07958		-0.8	0.03883	1.8	16342.85714	1.8	19280.51948	1.8	19448.05195	1.8	22155.84416	1.8	26322.07792
0.28	0.01477	0.28	0.00218	-1.78	0.07943		-0.78	0.03426	1.78	15731.16883	1.78	18663.63636	1.78	18819.48052	1.78	21540.25974	1.78	25475.32468
0.26	0.01743	0.26	0.0028	-1.76	0.07931		-0.76	0.03681	1.76	15514.28571	1.76	18044.15584	1.76	18227.27273	1.76	20781.81818	1.76	24537.66234
0.24	0.02024	0.24	0.00351	-1.74	0.07924		-0.74	0.03617	1.74	14738.96104	1.74	17079.22078	1.74	17433.76623	1.74	20029.87013	1.74	23562.33766
0.22	0.02342	0.22	0.00424	-1.72	0.07922		-0.72	0.03864	1.72	14800	1.72	16523.37662	1.72	17164.93506	1.72	19623.37662	1.72	22912.98701
0.2	0.02672	0.2	0.00505	-1.7	0.07919		-0.7	0.03561	1.7	14092.20779	1.7	16119.48052	1.7	16375.32468	1.7	18894.80519	1.7	22263.63636
0.18	0.03033	0.18	0.00589	-1.68	0.07918		-0.68	0.03087	1.68	13340.25974	1.68	15671.42857	1.68	15845.45455	1.68	18400	1.68	21701.2987
0.16	0.03396	0.16	0.00684	-1.66	0.07911		-0.66	0.02648	1.66	12792.07792	1.66	15041.55844	1.66	15333.76623	1.66	17790.90909	1.66	21027.27273
0.14	0.03804	0.14	0.00788	-1.64	0.07903		-0.64	0.02914	1.64	12630	1.64	14574.02597	1.64	14837.66234	1.64	17179.22078	1.64	20114.28571
0.12	0.04235	0.12	0.00896	-1.62	0.07882		-0.62	0.03266	1.62	12599.35065	1.62	14109.09091	1.62	14474.02597	1.62	16636.36364	1.62	19336.36364
0.1	0.04673	0.1	0.01007	-1.6	0.0787		-0.6	0.02843	1.6	12211.16883	1.6	13567.53247	1.6	14029.87013	1.6	16249.35065	1.6	18900
0.08	0.05118	0.08	0.01125	-1.58	0.07868		-0.58	0.02277	1.58	11857.01299	1.58	13246.75325	1.58	13649.35065	1.58	15670.12987	1.58	18288.31169
0.06	0.05593	0.06	0.01252	-1.56	0.07855		-0.56	0.0244	1.56	11481.94805	1.56	12683.37662	1.56	13054.54545	1.56	15042.85714	1.56	17645.45455
0.04	0.06071	0.04	0.01382	-1.54	0.07845		-0.54	0.01995	1.54	10991.55844	1.54	12428.31169	1.54	12525.71429	1.54	14581.81818	1.54	17167.53247
0.02	0.0658	0.02	0.01518	-1.52	0.07818		-0.52	0.02165	1.52	10612.33766	1.52	11984.67532	1.52	12027.4026	1.52	13910.38961	1.52	16485.71429
0	0.07089	0	0.01655	-1.5	0.07815		-0.5	0.02177	1.5	10457.14286	1.5	11301.68831	1.5	11667.4026	1.5	13322.07792	1.5	15854.54545
-0.02	0.07662	-0.02	0.01796	-1.48	0.07802		-0.48	0.02455	1.48	10025.45455	1.48	11165.32468	1.48	11259.09091	1.48	12971.81818	1.48	15090.90909
-0.04	0.08205	-0.04	0.01939	-1.46	0.07774		-0.46	0.01671	1.46	9642.5974	1.46	10775.32468	1.46	10967.27273	1.46	12440.90909	1.46	14585.71429
-0.06	0.08747	-0.06	0.02084	-1.44	0.07759		-0.44	0.02142	1.44	9334.15584	1.44	10314.80519	1.44	10527.53247	1.44	12137.66234	1.44	13974.02597
-0.08	0.09288	-0.08	0.02235	-1.42	0.07751		-0.42	0.01861	1.42	8996.49351	1.42	9949.87013	1.42	10248.57143	1.42	11521.81818	1.42	13689.61039
-0.1	0.09861	-0.1	0.02396	-1.4	0.07738		-0.4	0.02181	1.4	8624.80519	1.4	9645.06494	1.4	9821.42857	1.4	11190.25974	1.4	13253.24675
-0.12	0.10418	-0.12	0.02561	-1.38	0.07734		-0.38	0.01549	1.38	8278.44156	1.38	9321.94805	1.38	9311.42857	1.38	10771.55844	1.38	12810
-0.14	0.10998	-0.14	0.02733	-1.36	0.07708		-0.36	0.01781	1.36	7697.92208	1.36	8960.25974	1.36	8937.79221	1.36	10460.25974	1.36	12312.98701
-0.16	0.11553	-0.16	0.02902	-1.34	0.07708		-0.34	0.01216	1.34	7693.24675	1.34	8592.46753	1.34	8619.87013	1.34	10008.96104	1.34	11893.24675
-0.18	0.12121	-0.18	0.03075	-1.32	0.07688		-0.32	0.01527	1.32	7397.14286	1.32	8250.77922	1.32	8351.16883	1.32	9606.23377	1.32	11440.25974
-0.2	0.12664	-0.2	0.03262	-1.3	0.07678		-0.3	0.01181	1.3	7053.11688	1.3	7925.71429	1.3	8080.12987	1.3	9189.87013	1.3	11037.79221
-0.22	0.1321	-0.22	0.03444	-1.28	0.07669		-0.28	0.01421	1.28	6773.76623	1.28	7610.38961	1.28	7674.67532	1.28	8871.16883	1.28	10596.62338
-0.24	0.13719	-0.24	0.03626	-1.26	0.07657		-0.26	0.00987	1.26	6451.81818	1.26	7290.38961	1.26	7428.96104	1.26	8468.18182	1.26	10090.12987
-0.26	0.14219	-0.26	0.03828	-1.24	0.07638		-0.24	0.01222	1.24	6188.83117	1.24	7011.03896	1.24	7101.03896	1.24	8169.09091	1.24	9802.98701
-0.28	0.14696	-0.28	0.04018	-1.22	0.07642		-0.22	0.00827	1.22	5933.24675	1.22	6714.67532	1.22	6798.44156	1.22	7731.68831	1.22	8835.06494
-0.3	0.15177	-0.3	0.04239	-1.2	0.07609		-0.2	0.01045	1.2	5642.5974	1.2	6420.77922	1.2	6502.72727	1.2	7355.71429	1.2	8642.46753
-0.32	0.15608	-0.32	0.04446	-1.18	0.07602		-0.18	0.00747	1.18	5388.96104	1.18	6169.74026	1.18	6226.75325	1.18	6964.80519	1.18	8352.5974
-0.34	0.15957	-0.34	0.04662	-1.16	0.07578		-0.16	0.01006	1.16	5157.14286	1.16	5857.79221	1.16	5865.06494	1.16	6640.12987	1.16	8007.66234
-0.36	0.16282	-0.36	0.04869	-1.14	0.07562		-0.14	0.00732	1.14	4857.4026	1.14	5566.1039	1.14	5612.5974	1.14	6290	1.14	7604.15584
-0.38	0.16545	-0.38	0.05085	-1.12	0.0754		-0.12	0.0087	1.12	4628.96104	1.12	5307.92208	1.12	5357.27273	1.12	5930.38961	1.12	7238.96104
-0.4	0.16765	-0.4	0.05304	-1.1	0.07536		-0.1	0.00565	1.1	4467.4026	1.1	5069.35065	1.1	5056.88312	1.1	5625.19481	1.1	6893.50649
-0.42	0.1692	-0.42	0.05548	-1.08	0.07524		-0.08	0.00664	1.08	4238.05195	1.08	4821.2987	1.08	4757.53247	1.08	5269.22078	1.08	6564.28571
-0.44	0.17078	-0.44	0.05793	-1.06	0.07507		-0.06	0.00357	1.06	3995.84416	1.06	4571.55844	1.06	4515.71429	1.06	4949.48052	1.06	6157.27273
-0.46	0.17175	-0.46	0.06019	-1.04	0.0748		-0.04	0.00574	1.04	3785.71429	1.04	4324.02597	1.04	4261.42857	1.04	4676.75325	1.04	5786.75325
-0.48	0.17235	-0.48	0.06285	-1.02	0.07472		-0.02	0.00199	1.02	3576.75325	1.02	4084.02597	1.02	4024.93506	1.02	4344.54545	1.02	5431.42857
-0.5	0.173	-0.5	0.0655	-1	0.07444		0	0.0024	1	3365.71429	1	3842.46753	1	3793.37662	1	4085.32468	1	5027.4026
-0.52	0.1735	-0.52	0.0682	-0.98	0.07409		0.02	1.16883E-4	0.98	3167.79221	0.98	3611.94805	0.98	3524.93506	0.98	3813.76623	0.98	4735.45455
-0.54	0.17366	-0.54	0.07075	-0.96	0.07371		0.04	0.00197	0.96	2984.15584	0.96	3396.75325	0.96	3341.16883	0.96	3554.93506	0.96	4375.97403
-0.56	0.17371	-0.56	0.07338	-0.94	0.07369		0.06	0.00758	0.94	2802.5974	0.94	3184.54545	0.94	3101.03896	0.94	3280.38961	0.94	4074.15584
-0.58	0.17384	-0.58	0.07619	-0.92	0.07362		0.08	0.01465	0.92	2623.11688	0.92	2981.55844	0.92	2857.14286	0.92	3047.66234	0.92	3616.1039
-0.6	0.17429	-0.6	0.07876	-0.9	0.07341		0.1	0.02884	0.9	2472.72727	0.9	2776.23377	0.9	2650.25974	0.9	2773.8961	0.9	3307.4026
-0.62	0.17451	-0.62	0.08178	-0.88	0.07295		0.12	0.04919	0.88	2320.64935	0.88	2581.94805	0.88	2420.64935	0.88	2555.45455	0.88	3005.06494
-0.64	0.17464	-0.64	0.08428	-0.86	0.07295		0.14	0.08664	0.86	2168.18182	0.86	2397.66234	0.86	2242.33766	0.86	2323.11688	0.86	2722.85714
-0.66	0.17462	-0.66	0.087	-0.84	0.07274		0.16	0.1314	0.84	2012.33766	0.84	2213.76623	0.84	2053.76623	0.84	2094.02597	0.84	2443.8961
-0.68	0.17467	-0.68	0.08976	-0.82	0.0725		0.18	0.21781	0.82	1863.50649	0.82	2037.53247	0.82	1881.03896	0.82	1873.8961	0.82	2146.1039
-0.7	0.17479	-0.7	0.09288	-0.8	0.07216		0.2	0.36282	0.8	1711.16883	0.8	1867.27273	0.8	1698.83117	0.8	1664.15584	0.8	1836.23377
-0.72	0.17478	-0.72	0.096	-0.78	0.07194		0.22	0.5511	0.78	1570.12987	0.78	1699.35065	0.78	1519.35065	0.78	1438.18182	0.78	1581.03896
-0.74	0.17468	-0.74	0.09928	-0.76	0.07155		0.24	0.88361	0.76	1442.20779	0.76	1540.64935	0.76	1350.38961	0.76	1221.8961	0.76	1317.79221
-0.76	0.17489	-0.76	0.10238	-0.74	0.07164		0.26	1.40773	0.74	1320.64935	0.74	1380.38961	0.74	1166.1039	0.74	991.96104	0.74	1029.68831
-0.78	0.17478	-0.78	0.10545	-0.72	0.0713		0.28	2.17104	0.72	1205.48052	0.72	1221.55844	0.72	995.67532	0.72	791.33766	0.72	743.36364
-0.8	0.17473	-0.8	0.10859	-0.7	0.07114		0.3	3.32312	0.7	1096.35065	0.7	1065.50649	0.7	839.28571	0.7	577.61039	0.7	467.53247
-0.82	0.17474	-0.82	0.11172	-0.68	0.07081		0.32	5.28039	0.68	987.97403	0.68	920.38961	0.68	668.67532	0.68	370.28571	0.68	190.63636
-0.84	0.17465	-0.84	0.11482	-0.66	0.0705		0.34	8.08234	0.66	886.44156	0.66	774.42857	0.66	504.68831	0.66	161.97403	0.66	80.38961
-0.86	0.17476	-0.86	0.11834	-0.64	0.07015		0.36	12.3161	0.64	793.32468	0.64	631.45455	0.64	343.01299	0.64	47.24156	0.64	350.03896
-0.88	0.1751	-0.88	0.12183	-0.62	0.07006		0.38	18.5987	0.62	702.35065	0.62	493.09091	0.62	182.63636	0.62	256.05195	0.62	618.94805
-0.9	0.1753	-0.9	0.12507	-0.6	0.06967		0.4	27.95922	0.6	617.44156	0.6	356.50649	0.6	22.89481	0.6	463.41558	0.6	868.67532
-0.92	0.17541	-0.92	0.12823	-0.58	0.06944		0.42	42.2387	0.58	535.50649	0.58	220.90909	0.58	137.7013	0.58	667.22078	0.58	1101.76623
-0.94	0.17556	-0.94	0.13159	-0.56	0.06897		0.44	63.60026	0.56	459.71429	0.56	85.4013	0.56	300.36364	0.56	880.97403	0.56	1355.32468
-0.96	0.1756	-0.96	0.13486	-0.54	0.0687		0.46	91.71273	0.54	391.27273	0.54	49.04675	0.54	463.1039	0.54	1076.38961	0.54	1614.93506
-0.98	0.17583	-0.98	0.13835	-0.52	0.06852		0.48	129.77506	0.52	326.88312	0.52	183.07792	0.52	625.58442	0.52	1272.88312	0.52	1875.19481
-1	0.17595	-1	0.14193	-0.5	0.06816		0.5	185.19481	0.5	269.16883	0.5	315.06494	0.5	787.94805	0.5	1477.79221	0.5	2129.87013
-1.02	0.17612	-1.02	0.14512	-0.48	0.06779		0.52	251.32468	0.48	217.45455	0.48	444.48052	0.48	953.48052	0.48	1706.23377	0.48	2387.53247
-1.04	0.17638	-1.04	0.14827	-0.46	0.06736		0.54	331.97403	0.46	172.20779	0.46	571.38961	0.46	1117.03896	0.46	1894.15584	0.46	2788.96104
-1.06	0.17645	-1.06	0.15166	-0.44	0.06705		0.56	424.64935	0.44	132.72727	0.44	696.49351	0.44	1292.88312	0.44	2115.97403	0.44	3074.02597
-1.08	0.17647	-1.08	0.1546	-0.42	0.0664		0.58	535.74026	0.42	99.91688	0.42	821.11688	0.42	1465.97403	0.42	2318.96104	0.42	3402.85714
-1.1	0.17675	-1.1	0.15816	-0.4	0.06576		0.6	658.5974	0.4	73.61818	0.4	939.5974	0.4	1656.1039	0.4	2526.36364	0.4	3694.41558
-1.12	0.17682	-1.12	0.161	-0.38	0.06509		0.62	781.24675	0.38	53.04805	0.38	1058.5974	0.38	1824.93506	0.38	2740.38961	0.38	4024.41558
-1.14	0.17698	-1.14	0.16375	-0.36	0.06425		0.64	924.18182	0.36	37.56234	0.36	1169.77922	0.36	1987.01299	0.36	2997.92208	0.36	4326.62338
-1.16	0.17688	-1.16	0.16593	-0.34	0.0634		0.66	1081.06494	0.34	26.3	0.34	1273.77922	0.34	2185.71429	0.34	3241.94805	0.34	4639.35065
-1.18	0.17708	-1.18	0.16884	-0.32	0.06234		0.68	1250.33766	0.32	18.05065	0.32	1375.32468	0.32	2350.64935	0.32	3502.46753	0.32	4969.74026
-1.2	0.17722	-1.2	0.17058	-0.3	0.06119		0.7	1427.79221	0.3	12.34286	0.3	1467.14286	0.3	2537.92208	0.3	3751.94805	0.3	5337.01299
-1.22	0.17714	-1.22	0.17286	-0.28	0.05982		0.72	1653.24675	0.28	8.38052	0.28	1550.25974	0.28	2740.25974	0.28	3985.58442	0.28	5691.16883
-1.24	0.17753	-1.24	0.17472	-0.26	0.05838		0.74	1858.05195	0.26	5.64286	0.26	1621.42857	0.26	2918.96104	0.26	4302.85714	0.26	5911.55844
-1.26	0.17756	-1.26	0.1766	-0.24	0.0568		0.76	2066.23377	0.24	3.76364	0.24	1686.49351	0.24	3096.36364	0.24	4574.15584	0.24	6315.58442
-1.28	0.17788	-1.28	0.17836	-0.22	0.05496		0.78	2278.57143	0.22	2.51169	0.22	1737.4026	0.22	3278.7013	0.22	4791.2987	0.22	6640.51948
-1.3	0.17786	-1.3	0.18018	-0.2	0.05312		0.8	2515.19481	0.2	1.65714	0.2	1784.28571	0.2	3457.4026	0.2	5089.48052	0.2	7139.22078
-1.32	0.17793	-1.32	0.18188	-0.18	0.05128		0.82	2736.49351	0.18	1.08571	0.18	1820	0.18	3641.81818	0.18	5373.63636	0.18	7366.49351
-1.34	0.17816	-1.34	0.18278	-0.16	0.04946		0.84	3015.84416	0.16	0.69091	0.16	1851.81818	0.16	3812.46753	0.16	5671.81818	0.16	7938.18182
-1.36	0.17848	-1.36	0.18448	-0.14	0.0476		0.86	3272.85714	0.14	0.42987	0.14	1876.49351	0.14	3968.44156	0.14	5953.63636	0.14	8373.63636
-1.38	0.17866	-1.38	0.1861	-0.12	0.0454		0.88	3563.37662	0.12	0.23636	0.12	1900.12987	0.12	4181.94805	0.12	6286.62338	0.12	8639.48052
-1.4	0.17856	-1.4	0.1878	-0.1	0.04409		0.9	3770	0.1	0.11169	0.1	1919.61039	0.1	4357.27273	0.1	6617.14286	0.1	9165.32468
-1.42	0.17891	-1.42	0.18836	-0.08	0.04181		0.92	4139.48052	0.08	0.03896	0.08	1935.97403	0.08	4538.31169	0.08	6923.37662	0.08	9831.2987
-1.44	0.17911	-1.44	0.18941	-0.06	0.03991		0.94	4424.54545	0.06	0.0039	0.06	1952.20779	0.06	4709.74026	0.06	7444.02597	0.06	10297.53247
-1.46	0.17908	-1.46	0.18986	-0.04	0.03824		0.96	4744.80519	0.04	0.03506	0.04	1965.71429	0.04	4843.76623	0.04	7841.42857	0.04	10767.92208
-1.48	0.1793	-1.48	0.19182	-0.02	0.03651		0.98	5062.98701	0.02	0.05065	0.02	1976.1039	0.02	4993.37662	0.02	8187.14286	0.02	11004.67532
-1.5	0.17945	-2	0.21339	-1E-6	0.03496		1	5454.54545	0	0.06364	0	1994.54545	0	5145.32468	0	8584.41558	0	11591.2987
-1.52	0.17921	-1.98	0.21276	0	0.03495				-0.02	0.07013	-0.02	1927.53247	-0.02	5409.22078	-0.02	9066.49351	-0.02	11868.83117
-1.54	0.1792	-1.96	0.21193	0.02	0.03344				-0.04	0.07403	-0.04	1938.31169	-0.04	5522.85714	-0.04	9470.12987	-0.04	12345.19481
-1.56	0.17908	-1.94	0.21161	0.04	0.03177				-0.06	0.08312	-0.06	1944.80519	-0.06	5628.83117	-0.06	9857.01299	-0.06	12914.15584
-1.58	0.17948	-1.92	0.2112	0.06	0.03036				-0.08	0.07792	-0.08	1953.37662	-0.08	5710.25974	-0.08	10264.67532	-0.08	13771.42857
-1.6	0.17903	-1.9	0.21028	0.08	0.02849				-0.1	0.08312	-0.1	1959.35065	-0.1	5779.74026	-0.1	10700.77922	-0.1	14033.76623
-1.62	0.17881	-1.88	0.20902	0.1	0.02676				-0.12	0.09091	-0.12	1964.41558	-0.12	5834.93506	-0.12	11093.63636	-0.12	14683.11688
-1.64	0.17926	-1.86	0.20717	0.12	0.02534				-0.14	0.09221	-0.14	1972.33766	-0.14	5890.90909	-0.14	11527.53247	-0.14	15370.12987
-1.66	0.17924	-1.84	0.20634	0.14	0.02393				-0.16	0.0974	-0.16	1979.22078	-0.16	5937.92208	-0.16	11933.8961	-0.16	16087.01299
-1.68	0.17933	-1.82	0.20568	0.16	0.02273				-0.18	0.1013	-0.18	1985.45455	-0.18	5985.19481	-0.18	12432.07792	-0.18	16770.12987
-1.7	0.17969	-1.8	0.20466	0.18	0.02131				-0.2	0.1026	-0.2	1990.38961	-0.2	6020	-0.2	12905.32468	-0.2	17428.57143
-1.72	0.18024	-1.78	0.20367	0.2	0.02064				-0.22	0.10649	-0.22	1993.63636	-0.22	6048.7013	-0.22	13389.61039	-0.22	18274.02597
-1.74	0.18078	-1.76	0.20251	0.22	0.01919				-0.24	0.11429	-0.24	2001.81818	-0.24	6079.87013	-0.24	13842.85714	-0.24	19122.07792
-1.76	0.18072	-1.74	0.2018	0.24	0.01808				-0.26	0.11299	-0.26	2008.18182	-0.26	6112.33766	-0.26	14367.53247	-0.26	20344.15584
-1.78	0.18064	-1.72	0.2015	0.26	0.0168				-0.28	0.12078	-0.28	2017.14286	-0.28	6135.71429	-0.28	14846.75325	-0.28	21307.79221
-1.8	0.18068	-1.7	0.1999	0.28	0.01573				-0.3	0.12727	-0.3	2025.71429	-0.3	6162.07792	-0.3	15344.15584	-0.3	22189.61039
-1.82	0.18083	-1.68	0.19926	0.3	0.01451				-0.32	0.14026	-0.32	2030	-0.32	6183.24675	-0.32	15784.41558	-0.32	23048.05195
-1.84	0.18106	-1.66	0.19878	0.32	0.01327				-0.34	0.14156	-0.34	2036.36364	-0.34	6210.90909	-0.34	16227.27273	-0.34	23961.03896
-1.86	0.18167	-1.64	0.19793	0.34	0.01223				-0.36	0.14545	-0.36	2042.33766	-0.36	6234.02597	-0.36	16655.84416	-0.36	25049.35065
-1.88	0.18172	-1.62	0.19738	0.36	0.01106				-0.38	0.15195	-0.38	2049.48052	-0.38	6267.4026	-0.38	17114.28571	-0.38	26001.2987
-1.9	0.18136	-1.6	0.1967	0.38	0.01017				-0.4	0.15455	-0.4	2057.79221	-0.4	6283.8961	-0.4	17535.06494	-0.4	27105.19481
-1.92	0.18147	-1.58	0.19514	0.4	0.00923				-0.42	0.16494	-0.42	2064.67532	-0.42	6309.35065	-0.42	17898.7013	-0.42	28203.8961
-1.94	0.18149	-1.56	0.19492	0.42	0.00836				-0.44	0.17013	-0.44	2071.03896	-0.44	6334.80519	-0.44	18345.45455	-0.44	29107.79221
-1.96	0.18128	-1.54	0.19376	0.44	0.00747				-0.46	0.18831	-0.46	2079.22078	-0.46	6355.97403	-0.46	18687.01299	-0.46	30192.20779
-1.98	0.18215	-1.52	0.19329	0.46	0.0067				-0.48	0.19091	-0.48	2083.8961	-0.48	6378.05195	-0.48	19001.2987	-0.48	31431.16883
		-1.5	0.19223	0.48	0.00598				-0.5	0.2013	-0.5	2088.7013	-0.5	6401.94805	-0.5	19271.42857	-0.5	32558.44156
				0.5	0.00532				-0.52	0.20649	-0.52	2097.66234	-0.52	6420.25974	-0.52	19581.81818	-0.52	33823.37662
									-0.54	0.21558	-0.54	2101.42857	-0.54	6440.77922	-0.54	19750.64935	-0.54	34922.07792
									-0.56	0.22208	-0.56	2109.22078	-0.56	6460.77922	-0.56	19923.37662	-0.56	36389.61039
									-0.58	0.22727	-0.58	2115.97403	-0.58	6475.58442	-0.58	20175.32468	-0.58	37484.41558
									-0.6	0.23377	-0.6	2121.68831	-0.6	6499.48052	-0.6	20349.35065	-0.6	38848.05195
									-0.62	0.25195	-0.62	2130.77922	-0.62	6516.88312	-0.62	20531.16883	-0.62	40231.16883
									-0.64	0.27143	-0.64	2137.14286	-0.64	6533.50649	-0.64	20670.12987	-0.64	41410.38961
									-0.66	0.27662	-0.66	2142.5974	-0.66	6554.67532	-0.66	20825.97403	-0.66	42835.06494
									-0.68	0.29221	-0.68	2148.7013	-0.68	6569.22078	-0.68	20929.87013	-0.68	44348.05195
									-0.7	0.30649	-0.7	2154.02597	-0.7	6594.02597	-0.7	21051.94805	-0.7	45705.19481
									-0.72	0.31169	-0.72	2159.22078	-0.72	6621.55844	-0.72	21176.62338	-0.72	46900
									-0.74	0.31948	-0.74	2165.84416	-0.74	6636.88312	-0.74	21296.1039	-0.74	48264.93506
									-0.76	0.33506	-0.76	2171.03896	-0.76	6657.14286	-0.76	21379.22078	-0.76	49789.61039
									-0.78	0.34675	-0.78	2174.41558	-0.78	6662.5974	-0.78	21464.93506	-0.78	51158.44156
									-0.8	0.36494	-0.8	2179.74026	-0.8	6684.28571	-0.8	21551.94805	-0.8	52520.77922
									-0.82	0.38052	-0.82	2185.71429	-0.82	6705.71429	-0.82	21637.66234	-0.82	53723.37662
									-0.84	0.4	-0.84	2193.50649	-0.84	6732.20779	-0.84	21715.58442	-0.84	55058.44156
									-0.86	0.40649	-0.86	2198.7013	-0.86	6746.62338	-0.86	21766.23377	-0.86	56179.22078
									-0.88	0.43117	-0.88	2203.11688	-0.88	6770.25974	-0.88	21832.46753	-0.88	57437.66234
									-0.9	0.44156	-0.9	2209.09091	-0.9	6789.09091	-0.9	21875.32468	-0.9	58642.85714
									-0.92	0.45065	-0.92	2212.85714	-0.92	6812.07792	-0.92	21946.75325	-0.92	59789.61039
									-0.94	0.47143	-0.94	2218.7013	-0.94	6827.14286	-0.94	21980.51948	-0.94	60674.02597
									-0.96	0.48571	-0.96	2224.54545	-0.96	6839.09091	-0.96	22007.79221	-0.96	61637.66234
									-0.98	0.4987	-0.98	2226.62338	-0.98	6863.37662	-0.98	22048.05195	-0.98	62497.4026
									-1	0.51299	-1	2230.77922	-1	6870.12987	-1	22085.71429	-1	63424.67532
									-1.02	0.53636	-1.02	2233.11688	-1.02	6891.81818	-1.02	22083.11688	-1.02	64137.66234
									-1.04	0.56364	-1.04	2238.44156	-1.04	6902.85714	-1.04	22120.77922	-1.04	64889.61039
									-1.06	0.58701	-1.06	2242.33766	-1.06	6915.97403	-1.06	22145.45455	-1.06	65589.61039
									-1.08	0.5974	-1.08	2244.41558	-1.08	6929.87013	-1.08	22131.16883	-1.08	66187.01299
									-1.1	0.62208	-1.1	2247.79221	-1.1	6947.27273	-1.1	22149.35065	-1.1	66754.54545
									-1.12	0.64416	-1.12	2251.16883	-1.12	6953.37662	-1.12	22212.98701	-1.12	67384.41558
									-1.14	0.66753	-1.14	2254.41558	-1.14	6968.83117	-1.14	22267.53247	-1.14	67896.1039
									-1.16	0.69481	-1.16	2257.27273	-1.16	6976.62338	-1.16	22332.46753	-1.16	68418.18182
									-1.18	0.71948	-1.18	2262.72727	-1.18	6995.32468	-1.18	22385.71429	-1.18	68792.20779
									-1.2	0.73247	-1.2	2266.49351	-1.2	7010.51948	-1.2	22441.55844	-1.2	69102.5974
									-1.22	0.74545	-1.22	2268.18182	-1.22	7021.16883	-1.22	22450.64935	-1.22	69488.31169
									-1.24	0.78571	-1.24	2271.68831	-1.24	7042.85714	-1.24	22474.02597	-1.24	69927.27273
									-1.26	0.8013	-1.26	2273.11688	-1.26	7047.4026	-1.26	22519.48052	-1.26	70244.15584
									-1.28	0.82727	-1.28	2275.19481	-1.28	7067.53247	-1.28	22540.25974	-1.28	70592.20779
									-1.3	0.87013	-1.3	2277.4026	-1.3	7080.90909	-1.3	22533.76623	-1.3	70874.02597
									-1.32	0.89351	-1.32	2279.87013	-1.32	7091.55844	-1.32	22538.96104	-1.32	71110.38961
									-1.34	0.92987	-1.34	2284.02597	-1.34	7098.83117	-1.34	22522.07792	-1.34	71531.16883
									-1.36	0.95714	-1.36	2289.61039	-1.36	7110.25974	-1.36	22527.27273	-1.36	71749.35065
									-1.38	0.97143	-1.38	2293.50649	-1.38	7120.25974	-1.38	22542.85714	-1.38	72020.77922
									-1.4	0.97662	-1.4	2299.22078	-1.4	7130.12987	-1.4	22553.24675	-1.4	72266.23377
									-1.42	1.00519	-1.42	2302.98701	-1.42	7144.15584	-1.42	22567.53247	-1.42	72563.63636
									-1.44	1.01299	-1.44	2310.12987	-1.44	7147.53247	-1.44	22557.14286	-1.44	72816.88312
									-1.46	1.06364	-1.46	2314.15584	-1.46	7150.51948	-1.46	22562.33766	-1.46	72985.71429
									-1.48	1.12078	-1.48	2321.55844	-1.48	7161.2987	-1.48	22584.41558	-1.48	73198.7013
									-1.5	1.14805	-1.5	2327.27273	-1.5	7171.16883	-1.5	22587.01299	-1.5	73400
									-1.52	1.18052	-1.52	2331.42857	-1.52	7182.33766	-1.52	22579.22078	-1.52	73618.18182
									-1.54	1.1987	-1.54	2337.4026	-1.54	7194.41558	-1.54	22598.7013	-1.54	73828.57143
									-1.56	1.22857	-1.56	2340.90909	-1.56	7199.35065	-1.56	22624.67532	-1.56	74045.45455
									-1.58	1.24545	-1.58	2345.84416	-1.58	7213.11688	-1.58	22654.54545	-1.58	74197.4026
									-1.6	1.32338	-1.6	2351.68831	-1.6	7220.90909	-1.6	22676.62338	-1.6	74383.11688
									-1.62	1.34286	-1.62	2355.71429	-1.62	7230.12987	-1.62	22715.58442	-1.62	74567.53247
									-1.64	1.44935	-1.64	2359.87013	-1.64	7239.48052	-1.64	22740.25974	-1.64	74761.03896
									-1.66	1.41688	-1.66	2362.46753	-1.66	7245.32468	-1.66	22772.72727	-1.66	74879.22078
									-1.68	1.44156	-1.68	2367.14286	-1.68	7265.71429	-1.68	22823.37662	-1.68	75120.77922
									-1.7	1.4974	-1.7	2369.48052	-1.7	7262.07792	-1.7	22841.55844	-1.7	75251.94805
									-1.72	1.56104	-1.72	2372.72727	-1.72	7272.20779	-1.72	22901.2987	-1.72	75457.14286
									-1.74	1.54935	-1.74	2377.92208	-1.74	7285.71429	-1.74	22957.14286	-1.74	75668.83117
									-1.76	1.58312	-1.76	2380.12987	-1.76	7303.63636	-1.76	23022.07792	-1.76	75811.68831
									-1.78	1.71948	-1.78	2383.50649	-1.78	7320.25974	-1.78	23061.03896	-1.78	75971.42857
									-1.8	1.75584	-1.8	2385.71429	-1.8	7328.05195	-1.8	23135.06494	-1.8	76206.49351
									-1.82	1.79091	-1.82	2387.53247	-1.82	7340.77922	-1.82	23206.49351	-1.82	76471.42857
									-1.84	1.85195	-1.84	2390.77922	-1.84	7351.94805	-1.84	23268.83117	-1.84	76700
									-1.86	1.91948	-1.86	2393.76623	-1.86	7366.23377	-1.86	23340.25974	-1.86	76945.45455
									-1.88	1.99351	-1.88	2395.58442	-1.88	7374.28571	-1.88	23377.92208	-1.88	77185.71429
									-1.9	1.92987	-1.9	2398.83117	-1.9	7392.33766	-1.9	23433.76623	-1.9	77420.77922
									-1.92	2.03247	-1.92	2398.18182	-1.92	7392.72727	-1.92	23485.71429	-1.92	77620.77922
									-1.94	2.13506	-1.94	2399.61039	-1.94	7392.07792	-1.94	23529.87013	-1.94	77802.5974
									-1.96	2.21818	-1.96	2399.22078	-1.96	7401.81818	-1.96	23559.74026	-1.96	77984.41558
									-1.98	2.08052	-1.98	2399.61039	-1.98	7404.80519	-1.98	23612.98701	-1.98	78071.42857
									-2	2.27403	-2	2399.09091	-2	7415.84416	-2	23648.05195	-2	77998.7013

## Sheet: Figure 6 bandwidth
Linearity 1 GHz																					Linearity 1.5 V
Power output @ 0 V				Power output @ -0.5 V				Power output @ -1 V				Power output @ -1.5 V				Power output @ -2 V					Power output @ 1 GHz				Power output @ 10 GHz				Power output @ 40 GHz
Input_Power (dBm)	Output_Power (dBm)	Fit		Input_Power (dBm)	Output_Power (dBm)	Fit		Input_Power (dBm)	Output_Power (dBm)	Fit		Input_Power (dBm)	Output_Power (dBm)	Fit		Input_Power (dBm)	Output_Power (dBm)	Fit			Input_Power (dBm)	Output_Power (dBm)	Fit		Input_Power (dBm)	Output_Power (dBm)	Fit		Input_Power (dBm)	Output_Power (dBm)	Fit				Normalized RF response
-2	-80.153	-82.96628		-5	-67.949	-67.62783		-5	-66.503	-66.1208		-5	-66.558	-66.23943		-5	-66.822	-66.38712			-5	-66.558	-66.23943		-5	-72.911	-72.33378		-3	-79.755	-78.86029
-1.5	-79.913	-81.9851		-4.5	-67.032	-66.95594		-4.5	-65.549	-65.14108		-4.5	-65.566	-65.24227		-4.5	-65.778	-65.3877			-4.5	-65.566	-65.24227		-4.5	-71.845	-71.33623		-2.5	-79.031	-77.86705				Normalized RF response @ 0V				Normalized RF response @ -1V				Normalized RF response @ -1.5V
-1	-79.094	-81.00868		-4	-66.304	-66.3366		-4	-64.512	-64.16648		-4	-64.642	-64.24586		-4	-64.504	-64.38842			-4	-64.642	-64.24586		-4	-70.799	-70.3393		-2	-77.612	-76.87555				Frequency (GHz)	RF response (dB)	Fit		Frequency (GHz)	RF response (dB)	Fit		Frequency (GHz)	RF response (dB)	Fit
-0.5	-78.623	-80.03819		-3.5	-65.759	-65.77278		-3.5	-63.657	-63.19825		-3.5	-63.561	-63.25036		-3.5	-63.458	-63.38932			-3.5	-63.561	-63.25036		-3.5	-69.938	-69.34317		-1.5	-77.217	-75.88622				0.01	-12.11409	-12.09157		0.01	-1.53109	-0.86116		0.01	--	4.79413E-6
0	-78.199	-79.07505		-3	-65.16	-65.26611		-3	-62.766	-62.23791		-3	-62.407	-62.25603		-3	-62.436	-62.39046			-3	-62.407	-62.25603		-3	-68.906	-68.34803		-1	-75.574	-74.89962				0.01188	-12.18747	-12.09159		0.01188	-1.36147	-0.86116		0.1	-0.48217	4.79413E-6
0.5	-77.309	-78.12102		-2.5	-64.585	-64.81676		-2.5	-61.889	-61.28734		-2.5	-61.597	-61.26315		-2.5	-61.425	-61.39189			-2.5	-61.597	-61.26315		-2.5	-67.755	-67.35414		-0.5	-75.03	-73.91643				0.01375	-12.20985	-12.09161		0.01375	-1.46485	-0.86116		0.11875	-0.44393	1.66286E-6
1	-76.709	-77.1782		-2	-64.262	-64.42343		-2	-60.865	-60.34877		-2	-60.677	-60.2721		-2	-60.347	-60.3937			-2	-60.677	-60.2721		-2	-66.832	-66.36182		0	-73.606	-72.9375				0.01563	-12.22822	-12.09163		0.01563	-1.40922	-0.86116		0.1375	-0.48685	-2.00519E-6
1.5	-76.014	-76.24914		-1.5	-63.85	-64.08344		-1.5	-59.91	-59.4249		-1.5	-59.677	-59.28334		-1.5	-59.341	-59.39597			-1.5	-59.677	-59.28334		-1.5	-65.749	-65.37148		0.5	-72.137	-71.96388				0.0175	-12.1286	-12.09166		0.0175	-1.3226	-0.86116		0.15625	-0.50833	-6.21002E-6
2	-75.09	-75.33683		-1	-63.574	-63.79303		-1	-59.017	-58.51887		-1	-58.666	-58.29745		-1	-58.438	-58.39883			-1	-58.666	-58.29745		-1	-64.683	-64.3836		1	-72.311	-70.99686				0.01938	-12.13598	-12.09168		0.01938	-1.25598	-0.86116		0.175	-0.54581	-1.09516E-5
2.5	-74.503	-74.44476		-0.5	-63.344	-63.54765		-0.5	-57.904	-57.63436		-0.5	-57.613	-57.31515		-0.5	-57.652	-57.40242			-0.5	-57.613	-57.31515		-0.5	-63.737	-63.39881		1.5	-70.37	-70.03803				0.02125	-12.12235	-12.09172		0.02125	-1.27435	-0.86116		0.19375	-0.33429	-1.623E-5
3	-73.871	-73.57694		0	-63.132	-63.34236		0	-56.855	-56.77552		0	-56.612	-56.33732		0	-56.601	-56.40694			0	-56.612	-56.33732		0	-62.751	-62.41789		2	-69.543	-69.08932				0.02313	-12.18073	-12.09175		0.02313	-1.24173	-0.86116		0.2125	-0.41277	-2.20452E-5
3.5	-72.87	-72.73781		0.5	-63.071	-63.17208		0.5	-55.844	-55.94694		0.5	-55.616	-55.36508		0.5	-55.416	-55.41263			0.5	-55.616	-55.36508		0.5	-61.721	-61.44179		2.5	-68.232	-68.15303				0.025	-12.13711	-12.09179		0.025	-1.10011	-0.86116		0.23125	-0.44525	-2.83972E-5
4	-72.171	-71.93222		1	-63.069	-63.03189		1	-54.957	-55.15355		1	-54.601	-54.39978		1	-54.378	-54.41977			1	-54.601	-54.39978		1	-60.733	-60.47169		3	-67.198	-67.23194				0.02688	-12.17748	-12.09183		0.02688	-1.15348	-0.86116		0.25	-0.45673	-3.52859E-5
4.5	-71.318	-71.1652		1.5	-62.937	-62.91722		1.5	-54.241	-54.40042		1.5	-53.759	-53.44307		1.5	-53.396	-53.42875			1.5	-53.759	-53.44307		1.5	-59.796	-59.50904		3.5	-66.301	-66.32928				0.02875	-12.20786	-12.09187		0.02875	-1.15586	-0.86116		0.26875	-0.50321	-4.27114E-5
5	-70.592	-70.44179		2	-62.995	-62.82393		2	-53.51	-53.69249		2	-52.782	-52.49697		2	-52.544	-52.44003			2	-52.782	-52.49697		2	-58.795	-58.55561		4	-65.402	-65.4488				0.03063	-12.00724	-12.09191		0.03063	-1.14124	-0.86116		0.2875	-0.34568	-5.06737E-5
5.5	-69.701	-69.76667		2.5	-62.984	-62.74837		2.5	-53.015	-53.03429		2.5	-51.753	-51.56388		2.5	-51.468	-51.45419			2.5	-51.753	-51.56388		2.5	-57.718	-57.61353		4.5	-64.512	-64.59473				0.0325	-12.20461	-12.09196		0.0325	-1.18161	-0.86116		0.30625	-0.28616	-5.91727E-5
6	-69.044	-69.14388		3	-62.872	-62.6874		3	-52.578	-52.42954		3	-50.62	-50.64667		3	-50.503	-50.47195			3	-50.62	-50.64667		3	-56.827	-56.68538		5	-63.674	-63.77174				0.03438	-12.12199	-12.09201		0.03438	-1.22999	-0.86116		0.325	-0.34964	-6.82085E-5
												3.5	-49.709	-49.74871		3.5	-49.377	-49.4942			3.5	-49.709	-49.74871		3.5	-55.806	-55.77417		5.5	-62.783	-62.98479				0.03625	-12.01937	-12.09207		0.03625	-1.30337	-0.86116		0.34375	-0.46212	-7.7781E-5
												4	-48.718	-48.87385		4	-48.466	-48.52206			4	-48.718	-48.87385		4	-54.854	-54.88342		6	-62.414	-62.23895				0.03813	-11.98074	-12.09212		0.03813	-1.40274	-0.86116		0.3625	-0.4066	-8.78903E-5
												4.5	-48.022	-48.02643		4.5	-47.605	-47.55687			4.5	-48.022	-48.02643		4.5	-53.969	-54.01717								0.04	-12.31912	-12.09218		0.04	-1.44112	-0.86116		0.38125	-0.28208	-9.85364E-5
												5	-47.13	-47.2112		5	-46.597	-46.60031			5	-47.13	-47.2112		5	-53.033	-53.1799								0.04188	-12.21149	-12.09225		0.04188	-1.40049	-0.86117		0.4	-0.20356	-1.09719E-4
												5.5	-46.433	-46.43316		5.5	-45.683	-45.65438			5.5	-46.433	-46.43316		5.5	-52.281	-52.37645								0.04375	-12.40087	-12.09231		0.04375	-1.40587	-0.86117		0.41875	-0.29704	-1.21439E-4
												6	-45.74	-45.69737		6	-44.708	-44.7215			6	-45.74	-45.69737		6	-51.721	-51.61189								0.04563	-12.33525	-12.09238		0.04563	-1.46625	-0.86117		0.4375	-0.29852	-1.33695E-4
																																			0.0475	-12.11362	-12.09245		0.0475	-1.50962	-0.86117		0.45625	-0.151	-1.46488E-4
																																			0.04938	-12.131	-12.09252		0.04938	-1.518	-0.86117		0.475	-0.21648	-1.59818E-4
																																			0.05125	-12.06238	-12.0926		0.05125	-1.49738	-0.86117		0.49375	-0.16196	-1.73684E-4
																																			0.05313	-11.97975	-12.09268		0.05313	-1.49375	-0.86117		0.5125	-0.12544	-1.88088E-4
																																			0.055	-12.38413	-12.09276		0.055	-1.43613	-0.86117		0.53125	0.82308	-2.03027E-4
																																			0.05688	-12.38551	-12.09285		0.05688	-1.51851	-0.86117		0.55	-0.0784	-2.18504E-4
																																			0.05875	-12.50688	-12.09294		0.05875	-1.50988	-0.86117		0.56875	-0.04688	-2.34517E-4
																																			0.06063	-12.25226	-12.09303		0.06063	-1.44326	-0.86117		0.5875	-0.06736	-2.51067E-4
																																			0.0625	-12.32064	-12.09312		0.0625	-1.49664	-0.86117		0.60625	-0.11984	-2.68154E-4
																																			0.06438	-12.21501	-12.09322		0.06438	-1.42201	-0.86117		0.625	-0.25632	-2.85778E-4
																																			0.06625	-12.18739	-12.09332		0.06625	-1.42139	-0.86117		0.64375	-0.2058	-3.03938E-4
																																			0.06813	-12.09377	-12.09342		0.06813	-1.34177	-0.86117		0.6625	-0.03128	-3.22634E-4
																																			0.07	-12.35514	-12.09353		0.07	-1.41714	-0.86117		0.68125	-0.06776	-3.41868E-4
																																			0.07188	-12.30752	-12.09364		0.07188	-1.39252	-0.86118		0.7	-0.02624	-3.61638E-4
																																			0.07375	-12.3509	-12.09375		0.07375	-1.3869	-0.86118		0.71875	-0.09072	-3.81945E-4
																																			0.07563	-12.41227	-12.09386		0.07563	-1.19027	-0.86118		0.7375	-0.0892	-4.02788E-4
																																			0.0775	-12.12565	-12.09398		0.0775	-1.17965	-0.86118		0.75625	0.01532	-4.24168E-4
																																			0.07938	-12.34202	-12.0941		0.07938	-1.25502	-0.86118		0.775	0.03284	-4.46085E-4
																																			0.08125	-12.3224	-12.09422		0.08125	-1.3464	-0.86118		0.79375	0.07636	-4.68538E-4
																																			0.08313	-12.22178	-12.09435		0.08313	-1.26778	-0.86118		0.8125	8.83728E-4	-4.91528E-4
																																			0.085	-12.38015	-12.09448		0.085	-1.32615	-0.86118		0.83125	-0.0266	-5.15054E-4
																																			0.08688	-12.12053	-12.09461		0.08688	-1.38853	-0.86118		0.85	-0.03208	-5.39117E-4
																																			0.08875	-12.09491	-12.09474		0.08875	-1.29391	-0.86118		0.86875	0.08444	-5.63717E-4
																																			0.09063	-12.37228	-12.09488		0.09063	-1.28628	-0.86118		0.8875	0.08296	-5.88853E-4
																																			0.0925	-12.20566	-12.09502		0.0925	-1.15666	-0.86119		0.90625	0.14049	-6.14526E-4
																																			0.09438	-12.13704	-12.09516		0.09438	-1.12304	-0.86119		0.925	-0.01899	-6.40735E-4
																																			0.09625	-11.99141	-12.09531		0.09625	-1.20341	-0.86119		0.94375	0.01253	-6.67481E-4
																																			0.09813	-11.99579	-12.09545		0.09813	-1.21279	-0.86119		0.9625	0.19805	-6.94764E-4
																																			0.1	-12.04017	-12.09561		0.1	-1.16917	-0.86119		0.98125	0.33057	-7.22583E-4
																																			0.11875	-12.04393	-12.09728		0.11875	-1.23593	-0.8612		1	0.45909	-7.50938E-4
																																			0.1375	-11.92585	-12.09923		0.1375	-0.93885	-0.86122		1.1875	0.65129	-0.00106
																																			0.15625	-12.06133	-12.10147		0.15625	-0.97633	-0.86123		1.375	0.72223	-0.00143
																																			0.175	-13.23881	-12.104		0.175	-1.35981	-0.86125		1.5625	0.99102	-0.00185
																																			0.19375	-11.81429	-12.10681		0.19375	-1.04729	-0.86127		1.75	1.03481	-0.00232
																																			0.2125	-11.59477	-12.1099		0.2125	-1.00077	-0.8613		1.9375	0.7476	-0.00285
																																			0.23125	-11.39925	-12.11328		0.23125	-0.95125	-0.86132		2.125	0.42039	-0.00343
																																			0.25	-12.24773	-12.11693		0.25	-1.11973	-0.86135		2.125	0.48739	-0.00343
																																			0.26875	-11.62021	-12.12087		0.26875	-1.15221	-0.86138		2.3125	0.06618	-0.00407
																																			0.2875	-12.19868	-12.1251		0.2875	-1.08868	-0.86141		2.5	-0.22203	-0.00476
																																			0.30625	-12.03016	-12.1296		0.30625	-0.87916	-0.86144		2.6875	-0.43601	-0.0055
																																			0.325	-12.04464	-12.13438		0.325	-0.95464	-0.86148		2.875	-0.47069	-0.00629
																																			0.34375	-12.59112	-12.13943		0.34375	-1.05512	-0.86152		3.0625	-0.35037	-0.00714
																																			0.3625	-14.5236	-12.14477		0.3625	-1.5256	-0.86156		3.25	-0.36505	-0.00804
																																			0.38125	-12.28708	-12.15038		0.38125	-1.01708	-0.8616		3.4375	-0.24273	-0.009
																																			0.4	-11.11756	-12.15627		0.4	-0.71256	-0.86164		3.625	-4.04441E-4	-0.01001
																																			0.41875	-12.04504	-12.16243		0.41875	-1.02904	-0.86169		3.8125	0.25992	-0.01107
																																			0.4375	-12.26752	-12.16886		0.4375	-1.16952	-0.86174		4	0.24428	-0.01219
																																			0.45625	-12.359	-12.17557		0.45625	-1.145	-0.86179		4.1875	0.32932	-0.01335
																																			0.475	-12.08248	-12.18255		0.475	-1.01948	-0.86184		4.375	0.38336	-0.01458
																																			0.49375	-12.29396	-12.18979		0.49375	-1.05896	-0.8619		4.5625	0.37141	-0.01585
																																			0.5125	-12.49644	-12.1973		0.5125	-1.01944	-0.86195		4.75	0.18045	-0.01718
																																			0.53125	-12.57692	-12.20508		0.53125	-1.02492	-0.86201		4.9375	0.13349	-0.01856
																																			0.55	-12.5314	-12.21313		0.55	-0.9354	-0.86207		5.125	0.23108	-0.01999
																																			0.56875	-12.50388	-12.22143		0.56875	-0.85288	-0.86214		5.3125	0.21618	-0.02148
																																			0.5875	-12.33936	-12.23		0.5875	-0.78136	-0.8622		5.5	0.06927	-0.02302
																																			0.60625	-12.54784	-12.23883		0.60625	-0.88484	-0.86227		5.6875	0.23937	-0.02461
																																			0.625	-12.11332	-12.24792		0.625	-0.75832	-0.86234		5.875	0.36246	-0.02626
																																			0.64375	-12.2068	-12.25726		0.64375	-0.6918	-0.86241		6.0625	0.35156	-0.02796
																																			0.6625	-12.04628	-12.26686		0.6625	-0.74828	-0.86248		6.25	0.40066	-0.02971
																																			0.68125	-12.09076	-12.27671		0.68125	-0.67576	-0.86256		6.4375	0.44175	-0.03151
																																			0.7	-11.59924	-12.28682		0.7	-0.45224	-0.86264		6.625	0.62185	-0.03337
																																			0.71875	-11.81372	-12.29717		0.71875	-0.55072	-0.86272		6.8125	0.65595	-0.03527
																																			0.7375	-11.5892	-12.30778		0.7375	-0.5882	-0.8628		7	0.41304	-0.03724
																																			0.75625	-11.77368	-12.31863		0.75625	-0.62768	-0.86289		7.1875	0.29448	-0.03925
																																			0.775	-12.00916	-12.32972		0.775	-0.45816	-0.86297		7.375	0.10026	-0.04131
																																			0.79375	-12.11164	-12.34106		0.79375	-0.32064	-0.86306		7.5625	-0.16497	-0.04343
																																			0.8125	-12.12912	-12.35263		0.8125	-0.50812	-0.86315		7.75	-0.2782	-0.0456
																																			0.83125	-12.1516	-12.36445		0.83125	-0.4146	-0.86325		7.9375	-0.14343	-0.04782
																																			0.85	-11.87808	-12.3765		0.85	-0.35008	-0.86334		8.125	-0.11065	-0.0501
																																			0.86875	-11.75256	-12.38878		0.86875	-0.15856	-0.86344		8.3125	0.05512	-0.05242
																																			0.8875	-11.84004	-12.4013		0.8875	-0.28104	-0.86354		8.5	0.24789	-0.0548
																																			0.90625	-12.17851	-12.41405		0.90625	-0.40151	-0.86364		8.6875	0.57166	-0.05723
																																			0.925	-12.27699	-12.42702		0.925	-0.36399	-0.86374		8.875	0.32344	-0.05971
																																			0.94375	-12.05847	-12.44023		0.94375	-0.28447	-0.86385		9.0625	0.41621	-0.06224
																																			0.9625	-12.23795	-12.45365		0.9625	-0.32595	-0.86396		9.25	0.59298	-0.06482
																																			0.98125	-12.04243	-12.4673		0.98125	-0.29443	-0.86407		9.4375	0.5288	-0.06746
																																			1	-11.84991	-12.48116		1	-0.29491	-0.86418		9.625	0.41199	-0.07014
																																			1.1875	-12.41671	-12.63139		1.1875	0.04029	-0.86541		9.8125	0.30787	-0.07288
																																			1.375	-12.22477	-12.801		1.375	0.17823	-0.86686		10	0.29975	-0.07567
																																			1.5625	-11.42198	-12.98761		1.5625	0.78302	-0.86852		11.875	-0.60548	-0.10633
																																			1.75	-12.01419	-13.18886		1.75	0.48081	-0.87039		13.75	-0.28513	-0.14198
																																			1.9375	-12.1014	-13.40244		1.9375	0.3356	-0.87248		15.625	-0.82375	-0.18248
																																			2.125	-12.83261	-13.62619		2.125	0.05039	-0.87477		17.5	-0.8521	-0.22771
																																			2.3125	-13.87782	-13.85809		2.3125	-0.36882	-0.87727		19.375	-0.23488	-0.27751
																																			2.5	-14.91303	-14.09634		2.5	-0.53703	-0.87998		21.25	-1.06982	-0.33173
																																			2.6875	-14.85801	-14.33931		2.6875	-0.85801	-0.88291		23.125	-0.80929	-0.39018
																																			2.875	-15.71369	-14.58558		2.875	-1.11469	-0.88604		25	0.16512	-0.4527
																																			3.0625	-15.66637	-14.83389		3.0625	-0.82637	-0.88938		26.875	-1.7866	-0.51909
																																			3.25	-15.75105	-15.0832		3.25	-0.65205	-0.89293		28.75	-0.10567	-0.58918
																																			3.4375	-15.94973	-15.33257		3.4375	-0.72973	-0.89668		30.625	-1.84158	-0.66276
																																			3.625	-16.5234	-15.58125		3.625	-0.8294	-0.90064		32.5	-0.89748	-0.73964
																																			3.8125	-16.27408	-15.8286		3.8125	-0.62608	-0.90481		34.375	-1.1529	-0.81964
																																			4	-16.54172	-16.07409		4	-0.18772	-0.90919		36.25	-2.49872	-0.90255
																																			4.1875	-17.06268	-16.31729		4.1875	-0.41868	-0.91377		38.125	-1.11074	-0.98819
																																			4.375	-16.68764	-16.55785		4.375	-0.38964	-0.91855		40	-1.05251	-1.07636
																																			4.5625	-16.70259	-16.7955		4.5625	-0.08359	-0.92354		41.875	-2.54139	-1.16688
																																			4.75	-17.20555	-17.03002		4.75	-0.30455	-0.92873		43.75	-1.63893	-1.25957
																																			4.9375	-17.35251	-17.26124		4.9375	-0.36751	-0.93413		45.625	-3.87086	-1.35426
																																			5.125	-17.82092	-17.48905		5.125	-0.52192	-0.93973		47.5	-0.35335	-1.45077
																																			5.3125	-18.01182	-17.71337		5.3125	-0.26582	-0.94552		51.25	-1.99841	-1.64862
																																			5.5	-18.30073	-17.93414		5.5	-0.36473	-0.95152		53.125	-3.35729	-1.74965
																																			5.6875	-18.16463	-18.15134		5.6875	-0.30063	-0.95772		55	-1.54905	-1.85188
																																			5.875	-18.36454	-18.36495		5.875	-0.27554	-0.96411		56.875	-1.71037	-1.95519
																																			6.0625	-19.20744	-18.575		6.0625	-0.29044	-0.97071		58.75	-2.33918	-2.05944
																																			6.25	-18.58734	-18.7815		6.25	-0.21734	-0.97749		60.625	-1.31827	-2.16451
																																			6.4375	-19.20525	-18.98449		6.4375	0.01975	-0.98448		62.5	-0.80906	-2.27028
																																			6.625	-18.47215	-19.18401		6.625	0.03785	-0.99166		64.375	-1.60509	-2.37665
																																			6.8125	-19.16705	-19.38013		6.8125	-0.26105	-0.99903		66.25	-1.5174	-2.4835
																																			7	-20.17796	-19.57289		7	-0.30796	-1.0066		68.125	-2.56628	-2.59074
																																			7.1875	-20.09052	-19.76236		7.1875	-0.70452	-1.01436		70	--	-2.70412
																																			7.375	-20.05974	-19.94861		7.375	-0.71474	-1.02231		80	--	-3.26451
																																			7.5625	-20.06497	-20.1317		7.5625	-0.91297	-1.03045		90	--	-3.77665
																																			7.75	-20.7612	-20.3117		7.75	-1.0532	-1.03877		100		-4.41641
																																			7.9375	-20.88843	-20.48869		7.9375	-1.12243	-1.04729
																																			8.125	-20.50065	-20.66273		8.125	-1.10465	-1.05599
																																			8.3125	-21.46888	-20.8339		8.3125	-1.15288	-1.06487
																																			8.5	-21.22011	-21.00225		8.5	-0.78211	-1.07394
																																			8.6875	-20.64634	-21.16788		8.6875	-0.71534	-1.08319
																																			8.875	-21.47456	-21.33083		8.875	-0.90856	-1.09263
																																			9.0625	-20.41479	-21.49118		9.0625	-0.71479	-1.10224
																																			9.25	-21.60202	-21.649		9.25	-0.56902	-1.11204
																																			9.4375	-21.0412	-21.80434		9.4375	-0.6872	-1.12201
																																			9.625	-21.51101	-21.95728		9.625	-0.94801	-1.13216
																																			9.8125	-21.79913	-22.10787		9.8125	-0.95113	-1.14248
																																			10	-21.52925	-22.25617		10	-0.93125	-1.15298
																																							11.875	-1.25148	-1.26722
																																							13.75	-1.46513	-1.39733
																																							15.625	-2.40475	-1.54184
																																							17.5	-2.4701	-1.69923
																																							19.375	-2.04088	-1.86798
																																							21.25	-3.17682	-2.0466
																																							23.125	-2.91729	-2.23366
																																							25	-2.70788	-2.42782
																																							26.875	-3.8926	-2.62782
																																							28.75	-2.71367	-2.83252
																																							30.625	-3.95358	-3.04087
																																							32.5	-3.32448	-3.25193
																																							34.375	-3.7419	-3.46488
																																							36.25	-4.91772	-3.67898
																																							38.125	-3.45974	-3.89359
																																							40	-3.14651	-4.10816
																																							41.875	-3.85739	-4.32219
																																							43.75	-2.84493	-4.53529
																																							45.625	-6.01886	-4.7471
																																							48.375	-4.43055	-5.06574
																																							50	-4.89186	-5.23477
																																							60.1	--	-6.36148
																																							70	--	-7.43115
																																							80	--	-8.53148
																																							90	--	-9.63148
																																							100	--	-10.53148
